# Supplementary material for: Tongue coating microbiome data distinguish patients with pancreatic head cancer from healthy controls
Source: J Oral Microbiol. 2019 Jan 28;11(1):1563409. doi: 10.1080/20002297.2018.1563409 (PMC6352935; doi:10.1080/20002297.2018.1563409)
Supplement: Supplemental Material [file ZJOM_A_1563409_SM2802.zip]

Archive with 7 entries (7 files):
- supp_Mat/Figure S1.tif
- supp_Mat/Figure S2 bacterial composition.tif
- supp_Mat/Figure S3.tif
- supp_Mat/renamed_ec4bd.xlsx
- supp_Mat/Supplementary data file S1_ community diversity.xlsx
- supp_Mat/Supplementary Datasets S2.xlsx
- supp_Mat/Supplementary Information.doc
