# Supplementary material for: Tongue coating microbiome data distinguish patients with pancreatic head cancer from healthy controls
Source: J Oral Microbiol. 2019 Jan 28;11(1):1563409. doi: 10.1080/20002297.2018.1563409 (PMC6352935; doi:10.1080/20002297.2018.1563409)
Supplement: Supplemental Material [file ZJOM_A_1563409_SM2802.zip › supp_Mat/renamed_ec4bd.xlsx]

## Sheet: Sheet1
Supplementary Data S１ Stastical anaylsis of tongue coat microbiomes between pancreatic cancer patients and liver cancer patients using the nonparametric Mann-Whitney U test at the genus level
Feature	mean(LCT)	median(LCT)	mean(PCT)	median(PCT)	P(LCT-PCT)	Enrich(LCT-PCT)	LCT_9	LCT_8	LCT_7	LCT_6	LCT_5	LCT_4	LCT_35	LCT_34	LCT_33	LCT_32	LCT_31	LCT_30	LCT_3	LCT_29	LCT_28	LCT_27	LCT_26	LCT_25	LCT_24	LCT_23	LCT_22	LCT_21	LCT_20	LCT_2	LCT_19	LCT_18	LCT_17	LCT_16	LCT_15	LCT_14	LCT_13	LCT_12	LCT_11	LCT_10	LCT_1	PCT_9	PCT_8	PCT_7	PCT_6	PCT_5	PCT_4	PCT_30	PCT_3
Bacteria;Actinobacteria;Actinobacteria;Actinomycetales;Micrococcaceae;Rothia	0.0120923	0.0044	0.0241787	0.0148	0.0104317	PCT	0.0016	0.0008	0.0044	0.0028	0.0024	0.0084	0.0064	0.0052	0.0012	0.0284	0.0076	0.0116	0.0164	0.0148	0.008	0.0024	0.0112	0.1656	0.0156	0.0004	0.0132	0.0004	0.0012	0.0048	0.0604	0	0.0008	0.00203169	0.0036	0.0044	0.006	0.0024	0.006	0	0.0028	0.0352	0.0032	0.002	0.0048	0.0008	0.0164	0.0424	0.042
Bacteria;Firmicutes;Negativicutes;Selenomonadales;Veillonellaceae;Selenomonas	0.00118857	0.0004	0.000947689	0.000402429	0.0142672	PCT	0	0.0004	0.0004	0.0004	0	0.0016	0.0004	0	0.0276	0.0004	0.0004	0	0.0004	0.0004	0	0	0.0008	0.0004	0.0004	0	0	0.0012	0.0024	0	0.0004	0.0032	0	0	0	0	0	0	0	0.0004	0	0	0.0016	0	0.0004	0.0016	0	0.0008	0.0016
Bacteria;Firmicutes;Bacilli;Lactobacillales;Streptococcaceae;Streptococcus	0.0550919	0.0436	0.0815488	0.0654	0.00564958	PCT	0.0684	0.0428	0.0772	0.0396	0.0896	0.0556	0.074	0.0848	0.0068	0.034	0.0432	0.118	0.0792	0.0588	0.0576	0.026	0.03	0.0368	0.0476	0.016	0.0676	0.0696	0.0436	0.132	0.002	0.0168	0.038	0.0138155	0.0316	0.1808	0.0248	0.0176	0.0996	0.03	0.0744	0.2664	0.0464	0.1064	0.0804	0.0584	0.0608	0.064	0.0772
Bacteria;SR1;SR1_genera_incertae_sedis;SR1_genera_incertae_sedis;SR1_genera_incertae_sedis;SR1_genera_incertae_sedis	0.0103897	0.004	0.00273333	0.0008	0.0198226	LCT	0.0552	0.0088	0.018	0.0072	0	0.0032	0	0.01	0.0044	0.0248	0.0056	0.0008	0	0.0084	0.0004	0.0016	0.006	0	0	0.0112	0	0.004	0.0436	0.016	0	0.0124	0.0072	0.00243803	0.0996	0.0008	0.0004	0.0004	0	0.0096	0.0016	0	0.0012	0.0004	0.0008	0.0004	0	0.0016	0.0008
[truncated: 22 more columns]
