# Supplementary material for: Tongue coating microbiome data distinguish patients with pancreatic head cancer from healthy controls
Source: J Oral Microbiol. 2019 Jan 28;11(1):1563409. doi: 10.1080/20002297.2018.1563409 (PMC6352935; doi:10.1080/20002297.2018.1563409)
Supplement: Supplemental Material [file ZJOM_A_1563409_SM2802.zip › supp_Mat/Supplementary data file S1_ community diversity.xlsx]

## Sheet: All OTU Annotation
Supplementary Datasets S1_a Annotation of all OTU which detected by 16s rDNA sequencing
	Bacterial Taxonomy	Homology Value
OTU_1	Bacteria;Fusobacteria;Fusobacteria;Fusobacteriales;Fusobacteriaceae;Fusobacterium	1
OTU_2	Bacteria;Bacteroidetes;Bacteroidia;Bacteroidales;Prevotellaceae;Prevotella	1
OTU_3	Bacteria;Proteobacteria;Betaproteobacteria;Neisseriales;Neisseriaceae;Neisseria	1
OTU_4	Bacteria;TM7;TM7_genera_incertae_sedis;TM7_genera_incertae_sedis;TM7_genera_incertae_sedis;TM7_genera_incertae_sedis	1
OTU_5	Bacteria;Firmicutes;Bacilli;Lactobacillales;Streptococcaceae;Streptococcus	1
OTU_6	Bacteria;Proteobacteria;Gammaproteobacteria;Pasteurellales;Pasteurellaceae;Haemophilus	0.97
OTU_7	Bacteria;Firmicutes;Negativicutes;Selenomonadales;Veillonellaceae;Veillonella	1
OTU_8	Bacteria;Bacteroidetes;Bacteroidia;Bacteroidales;Porphyromonadaceae;Porphyromonas	0.98
OTU_9	Bacteria;Proteobacteria;Epsilonproteobacteria;Campylobacterales;Campylobacteraceae;Campylobacter	1
OTU_10	Bacteria;Firmicutes;Erysipelotrichia;Erysipelotrichales;Erysipelotrichaceae;Solobacterium	1
OTU_11	Bacteria;Fusobacteria;Fusobacteria;Fusobacteriales;Leptotrichiaceae;Leptotrichia	1
OTU_12	Bacteria;Firmicutes;Bacilli;Lactobacillales;Streptococcaceae;Streptococcus	1
OTU_13	Bacteria;Firmicutes;Bacilli;Lactobacillales;Carnobacteriaceae;Granulicatella	0.99
OTU_14	Bacteria;Bacteroidetes;Bacteroidia;Bacteroidales;Prevotellaceae;Prevotella	1
OTU_15	Bacteria;Bacteroidetes;Bacteroidia;Bacteroidales;Prevotellaceae	0.99
OTU_16	Bacteria;Bacteroidetes;Bacteroidia;Bacteroidales;Prevotellaceae;Prevotella	1
OTU_17	Bacteria;Actinobacteria;Actinobacteria;Actinomycetales;Micrococcaceae;Rothia	1
OTU_18	Bacteria;Bacteroidetes;Bacteroidia;Bacteroidales;Prevotellaceae;Prevotella	1
OTU_19	Bacteria;Firmicutes;Clostridia;Clostridiales	0.82
OTU_20	Bacteria;Fusobacteria;Fusobacteria;Fusobacteriales;Leptotrichiaceae;Leptotrichia	1
OTU_21	Bacteria;Bacteroidetes;Bacteroidia;Bacteroidales;Prevotellaceae;Prevotella	1
OTU_22	Bacteria;Proteobacteria;Gammaproteobacteria;Pseudomonadales;Moraxellaceae;Moraxella	1
OTU_23	Bacteria;Actinobacteria;Actinobacteria;Coriobacteriales;Coriobacteriaceae;Atopobium	1
OTU_24	Bacteria;Firmicutes;Clostridia;Clostridiales;Clostridiales_Incertae Sedis XI;Parvimonas	1
OTU_25	Bacteria;Fusobacteria;Fusobacteria;Fusobacteriales;Leptotrichiaceae;Leptotrichia	0.98
OTU_26	Bacteria;Firmicutes;Clostridia;Clostridiales;Lachnospiraceae	0.86
OTU_27	Bacteria;Fusobacteria;Fusobacteria;Fusobacteriales;Leptotrichiaceae;Leptotrichia	1
OTU_28	Bacteria;Firmicutes;Clostridia;Clostridiales;Lachnospiraceae;Oribacterium	1
OTU_29	Bacteria;Bacteroidetes;Flavobacteria;Flavobacteriales;Flavobacteriaceae;Capnocytophaga	1
OTU_30	Bacteria;Bacteroidetes;Bacteroidia;Bacteroidales;Prevotellaceae;Prevotella	1
OTU_31	Bacteria;Firmicutes;Clostridia;Clostridiales	0.86
OTU_32	Bacteria;SR1;SR1_genera_incertae_sedis;SR1_genera_incertae_sedis;SR1_genera_incertae_sedis;SR1_genera_incertae_sedis	1
OTU_33	Bacteria;Firmicutes;Clostridia;Clostridiales;Eubacteriaceae;Eubacterium	1
OTU_34	Bacteria;Firmicutes;Clostridia;Clostridiales;Lachnospiraceae	1
OTU_35	Bacteria;Firmicutes;Clostridia;Clostridiales;Lachnospiraceae	1
OTU_36	Bacteria;Firmicutes;Clostridia;Clostridiales;Peptostreptococcaceae;Peptostreptococcus	1
OTU_37	Bacteria;Proteobacteria;Epsilonproteobacteria;Campylobacterales;Campylobacteraceae;Campylobacter	1
OTU_38	Bacteria;Bacteroidetes;Bacteroidia;Bacteroidales;Prevotellaceae	0.96
OTU_39	Bacteria;TM7;TM7_genera_incertae_sedis;TM7_genera_incertae_sedis;TM7_genera_incertae_sedis;TM7_genera_incertae_sedis	1
OTU_40	Bacteria;Firmicutes;Bacilli;Bacillales;Bacillales_Incertae Sedis XI;Gemella	1
OTU_41	Bacteria;Actinobacteria;Actinobacteria;Actinomycetales;Actinomycetaceae;Actinomyces	1
OTU_42	Bacteria;SR1;SR1_genera_incertae_sedis;SR1_genera_incertae_sedis;SR1_genera_incertae_sedis;SR1_genera_incertae_sedis	1
OTU_43	Bacteria;Bacteroidetes;Flavobacteria;Flavobacteriales;Flavobacteriaceae;Capnocytophaga	1
OTU_44	Bacteria;Firmicutes;Negativicutes;Selenomonadales;Veillonellaceae;Megasphaera	1
OTU_45	Bacteria;Bacteroidetes;Flavobacteria;Flavobacteriales;Flavobacteriaceae;Capnocytophaga	1
OTU_46	Bacteria;Bacteroidetes;Bacteroidia;Bacteroidales;Prevotellaceae;Prevotella	1
OTU_47	Bacteria;Firmicutes;Clostridia;Clostridiales;Lachnospiraceae	0.99
OTU_48	Bacteria;Bacteroidetes;Bacteroidia;Bacteroidales;Porphyromonadaceae	0.96
OTU_49	Bacteria;Bacteroidetes;Bacteroidia;Bacteroidales;Prevotellaceae;Prevotella	1
OTU_50	Bacteria;Bacteroidetes;Bacteroidia;Bacteroidales;Porphyromonadaceae;Porphyromonas	1
OTU_51	Bacteria;Firmicutes;Clostridia;Clostridiales;Lachnospiraceae;Butyrivibrio	1
OTU_52	Bacteria;Bacteroidetes;Bacteroidia;Bacteroidales	0.88
OTU_53	Bacteria;Firmicutes;Negativicutes;Selenomonadales;Veillonellaceae	1
OTU_54	Bacteria;Bacteroidetes;Flavobacteria;Flavobacteriales;Flavobacteriaceae	1
OTU_55	Bacteria;Firmicutes;Clostridia;Clostridiales;Clostridiales_Incertae Sedis XIII;Mogibacterium	1
OTU_56	Bacteria;Firmicutes;Negativicutes;Selenomonadales;Veillonellaceae;Dialister	1
OTU_57	Bacteria;Bacteroidetes;Bacteroidia;Bacteroidales;Porphyromonadaceae;Tannerella	0.92
OTU_58	Bacteria;Firmicutes;Clostridia;Clostridiales;Peptococcaceae 1;Peptococcus	1
OTU_59	Bacteria;Spirochaetes;Spirochaetes;Spirochaetales;Spirochaetaceae;Treponema	0.9
OTU_60	Bacteria;Spirochaetes;Spirochaetes;Spirochaetales;Spirochaetaceae;Treponema	1
OTU_61	Bacteria;Firmicutes;Clostridia;Clostridiales	0.83
OTU_62	Bacteria;Proteobacteria;Gammaproteobacteria;Pasteurellales;Pasteurellaceae;Aggregatibacter	0.97
OTU_63	Bacteria;Firmicutes;Clostridia;Clostridiales;Clostridiales_Incertae Sedis XIII;Anaerovorax	0.95
OTU_64	Bacteria;Firmicutes;Clostridia;Clostridiales;Lachnospiraceae;Catonella	1
OTU_65	Bacteria;Actinobacteria;Actinobacteria;Actinomycetales;Actinomycetaceae;Actinomyces	0.99
OTU_66	Bacteria;Bacteroidetes;Bacteroidia;Bacteroidales;Prevotellaceae;Prevotella	1
OTU_67	Bacteria;TM7;TM7_genera_incertae_sedis;TM7_genera_incertae_sedis;TM7_genera_incertae_sedis;TM7_genera_incertae_sedis	1
OTU_68	Bacteria;Firmicutes;Bacilli;Lactobacillales;Lactobacillaceae;Lactobacillus	1
OTU_69	Bacteria;Proteobacteria;Betaproteobacteria;Burkholderiales	0.97
OTU_70	Bacteria	1
OTU_71	Bacteria;Bacteroidetes;Bacteroidia;Bacteroidales;Prevotellaceae;Prevotella	1
OTU_72	Bacteria;Bacteroidetes;Flavobacteria;Flavobacteriales;Flavobacteriaceae;Capnocytophaga	1
OTU_73	Bacteria;Firmicutes;Clostridia;Clostridiales;Peptostreptococcaceae;Peptostreptococcaceae_incertae_sedis	1
OTU_74	Bacteria;Bacteroidetes;Bacteroidia;Bacteroidales;Prevotellaceae;Prevotella	1
OTU_75	Bacteria;Proteobacteria;Gammaproteobacteria;Pasteurellales;Pasteurellaceae;Haemophilus	1
OTU_76	Bacteria;Firmicutes;Clostridia;Clostridiales;Peptostreptococcaceae;Filifactor	1
OTU_77	Bacteria;Proteobacteria;Betaproteobacteria;Neisseriales;Neisseriaceae;Neisseria	0.89
OTU_78	Bacteria;Bacteroidetes;Bacteroidia;Bacteroidales;Prevotellaceae;Prevotella	1
OTU_79	Bacteria;Bacteroidetes;Bacteroidia;Bacteroidales;Porphyromonadaceae;Porphyromonas	1
OTU_80	Bacteria;Proteobacteria;Betaproteobacteria;Neisseriales;Neisseriaceae	1
OTU_81	Bacteria;Bacteroidetes;Flavobacteria;Flavobacteriales;Flavobacteriaceae;Capnocytophaga	0.96
OTU_82	Bacteria;Spirochaetes;Spirochaetes;Spirochaetales;Spirochaetaceae;Treponema	1
OTU_83	Bacteria;Bacteroidetes;Flavobacteria;Flavobacteriales;Flavobacteriaceae;Capnocytophaga	1
OTU_84	Bacteria;Firmicutes;Negativicutes;Selenomonadales;Veillonellaceae;Veillonella	1
OTU_85	Bacteria	0.98
OTU_86	Bacteria;Firmicutes;Clostridia;Clostridiales;Peptostreptococcaceae;Peptostreptococcaceae_incertae_sedis	0.99
OTU_87	Bacteria;Bacteroidetes;Bacteroidia;Bacteroidales;Prevotellaceae;Prevotella	0.94
OTU_88	Bacteria;Firmicutes	0.86
OTU_89	Bacteria;Firmicutes;Negativicutes;Selenomonadales;Veillonellaceae	1
OTU_90	Bacteria;Proteobacteria;Gammaproteobacteria;Pasteurellales;Pasteurellaceae	1
OTU_91	Bacteria;Cyanobacteria/Chloroplast;Chloroplast;Chloroplast;Chloroplast;Streptophyta	1
OTU_92	Bacteria;Bacteroidetes;Bacteroidia;Bacteroidales;Porphyromonadaceae;Tannerella	1
OTU_93	Bacteria;Firmicutes;Bacilli;Lactobacillales;Carnobacteriaceae;Granulicatella	1
OTU_94	Bacteria;Actinobacteria;Actinobacteria;Actinomycetales;Micrococcaceae;Rothia	1
OTU_95	Bacteria;TM7;TM7_genera_incertae_sedis;TM7_genera_incertae_sedis;TM7_genera_incertae_sedis;TM7_genera_incertae_sedis	1
OTU_96	Bacteria;Firmicutes	0.93
OTU_97	Bacteria;Tenericutes;Mollicutes;Mycoplasmatales;Mycoplasmataceae;Mycoplasma	1
OTU_98	Bacteria;Bacteroidetes	0.99
OTU_99	Bacteria;Fusobacteria;Fusobacteria;Fusobacteriales;Leptotrichiaceae;Leptotrichia	1
OTU_100	Bacteria;Firmicutes;Clostridia;Clostridiales;Eubacteriaceae;Eubacterium	1
OTU_101	Bacteria;Firmicutes;Bacilli;Lactobacillales;Aerococcaceae;Abiotrophia	0.98
OTU_102	Bacteria;Fusobacteria;Fusobacteria;Fusobacteriales;Leptotrichiaceae;Leptotrichia	1
OTU_103	Bacteria;Bacteroidetes;Bacteroidia;Bacteroidales;Prevotellaceae	0.88
OTU_104	Bacteria;Bacteroidetes;Bacteroidia;Bacteroidales;Prevotellaceae;Prevotella	1
OTU_105	Bacteria;Proteobacteria;Betaproteobacteria;Neisseriales;Neisseriaceae;Neisseria	1
OTU_106	Bacteria;Bacteroidetes;Bacteroidia;Bacteroidales;Prevotellaceae;Prevotella	1
OTU_107	Bacteria;Bacteroidetes;Bacteroidia;Bacteroidales;Prevotellaceae;Prevotella	0.96
OTU_108	Bacteria;Firmicutes;Clostridia;Clostridiales;Lachnospiraceae;Shuttleworthia	1
OTU_109	Bacteria;Fusobacteria;Fusobacteria;Fusobacteriales;Leptotrichiaceae;Leptotrichia	1
OTU_110	Bacteria;Firmicutes;Clostridia;Clostridiales;Lachnospiraceae	0.84
OTU_111	Bacteria;Firmicutes;Negativicutes;Selenomonadales;Veillonellaceae;Veillonella	1
OTU_112	Bacteria;Bacteroidetes;Bacteroidia;Bacteroidales;Prevotellaceae;Prevotella	1
OTU_113	Bacteria;Bacteroidetes;Bacteroidia;Bacteroidales;Prevotellaceae;Prevotella	0.91
OTU_114	Bacteria;Firmicutes;Bacilli;Lactobacillales;Streptococcaceae;Streptococcus	1
OTU_115	Bacteria;Fusobacteria;Fusobacteria;Fusobacteriales;Leptotrichiaceae	1
OTU_116	Bacteria;Firmicutes;Bacilli;Lactobacillales;Lactobacillaceae;Lactobacillus	1
OTU_117	Bacteria;Firmicutes;Bacilli;Lactobacillales;Lactobacillaceae;Lactobacillus	1
OTU_118	Bacteria;TM7;TM7_genera_incertae_sedis;TM7_genera_incertae_sedis;TM7_genera_incertae_sedis;TM7_genera_incertae_sedis	1
OTU_119	Bacteria;Firmicutes;Erysipelotrichia;Erysipelotrichales;Erysipelotrichaceae;Bulleidia	1
OTU_120	Bacteria;Spirochaetes;Spirochaetes;Spirochaetales;Spirochaetaceae;Treponema	1
OTU_121	Bacteria	1
OTU_122	Bacteria;Bacteroidetes;Bacteroidia;Bacteroidales;Prevotellaceae;Prevotella	1
OTU_123	Bacteria;Bacteroidetes;Flavobacteria;Flavobacteriales;Flavobacteriaceae	1
OTU_124	Bacteria;Bacteroidetes	0.94
OTU_125	Bacteria;Proteobacteria;Betaproteobacteria;Neisseriales;Neisseriaceae	1
OTU_126	Bacteria;Firmicutes;Negativicutes;Selenomonadales;Veillonellaceae;Dialister	1
OTU_127	Bacteria;Bacteroidetes	0.99
OTU_128	Bacteria;Firmicutes;Clostridia;Clostridiales	0.99
OTU_129	Bacteria	1
OTU_130	Bacteria;Firmicutes;Clostridia;Clostridiales;Peptostreptococcaceae;Peptostreptococcaceae_incertae_sedis	0.98
OTU_131	Bacteria;Firmicutes;Clostridia;Clostridiales;Eubacteriaceae;Eubacterium	0.99
OTU_132	Bacteria;Spirochaetes;Spirochaetes;Spirochaetales;Spirochaetaceae;Treponema	1
OTU_133	Bacteria;Proteobacteria;Betaproteobacteria;Burkholderiales;Comamonadaceae	1
OTU_134	Bacteria;Firmicutes;Erysipelotrichia;Erysipelotrichales;Erysipelotrichaceae	0.87
OTU_135	Bacteria;Firmicutes;Clostridia	0.86
OTU_136	Bacteria;Proteobacteria;Betaproteobacteria;Neisseriales;Neisseriaceae;Neisseria	0.96
OTU_137	Bacteria;TM7;TM7_genera_incertae_sedis;TM7_genera_incertae_sedis;TM7_genera_incertae_sedis;TM7_genera_incertae_sedis	1
OTU_138	Bacteria;Firmicutes;Bacilli;Lactobacillales;Leuconostocaceae;Weissella	1
OTU_139	Bacteria;Spirochaetes;Spirochaetes;Spirochaetales;Spirochaetaceae;Treponema	1
OTU_140	Bacteria;Bacteroidetes;Flavobacteria;Flavobacteriales;Flavobacteriaceae;Capnocytophaga	1
OTU_141	Bacteria;Proteobacteria;Gammaproteobacteria;Pasteurellales;Pasteurellaceae	1
OTU_142	Bacteria	1
OTU_143	Bacteria;Firmicutes;Negativicutes;Selenomonadales;Veillonellaceae;Selenomonas	1
OTU_144	Bacteria;Bacteroidetes;Bacteroidia;Bacteroidales;Prevotellaceae	0.96
OTU_145	Bacteria;Spirochaetes;Spirochaetes;Spirochaetales;Spirochaetaceae;Treponema	1
OTU_146	Bacteria;Firmicutes;Clostridia;Clostridiales;Lachnospiraceae	1
OTU_147	Bacteria;Proteobacteria;Gammaproteobacteria;Enterobacteriales;Enterobacteriaceae;Citrobacter	0.87
OTU_148	Bacteria;Bacteroidetes;Bacteroidia;Bacteroidales;Porphyromonadaceae;Porphyromonas	1
OTU_149	Bacteria;Bacteroidetes;Bacteroidia;Bacteroidales;Prevotellaceae;Prevotella	1
OTU_150	Bacteria;Spirochaetes;Spirochaetes;Spirochaetales;Spirochaetaceae;Treponema	1
OTU_151	Bacteria;Proteobacteria;Epsilonproteobacteria;Campylobacterales	0.85
OTU_152	Bacteria	1
OTU_153	Bacteria;Firmicutes;Negativicutes;Selenomonadales;Veillonellaceae;Veillonella	1
OTU_154	Bacteria;Spirochaetes;Spirochaetes;Spirochaetales;Spirochaetaceae;Treponema	0.99
OTU_155	Bacteria;Bacteroidetes;Bacteroidia;Bacteroidales;Porphyromonadaceae;Porphyromonas	0.82
OTU_156	Bacteria;Proteobacteria;Betaproteobacteria;Neisseriales;Neisseriaceae	1
OTU_157	Bacteria;Spirochaetes;Spirochaetes;Spirochaetales;Spirochaetaceae;Treponema	1
OTU_158	Bacteria;Bacteroidetes;Bacteroidia;Bacteroidales;Prevotellaceae;Hallella	1
OTU_159	Bacteria;Actinobacteria;Actinobacteria;Actinomycetales;Actinomycetaceae;Mobiluncus	1
OTU_160	Bacteria;Proteobacteria;Betaproteobacteria;Burkholderiales;Comamonadaceae	1
OTU_161	Bacteria;Spirochaetes;Spirochaetes;Spirochaetales;Spirochaetaceae;Treponema	1
OTU_162	Bacteria;Bacteroidetes;Bacteroidia;Bacteroidales;Porphyromonadaceae;Porphyromonas	1
OTU_163	Bacteria;Proteobacteria;Betaproteobacteria;Neisseriales;Neisseriaceae	1
OTU_164	Bacteria;Proteobacteria;Gammaproteobacteria;Cardiobacteriales;Cardiobacteriaceae;Cardiobacterium	1
OTU_165	Bacteria;Fusobacteria;Fusobacteria;Fusobacteriales;Leptotrichiaceae;Leptotrichia	0.95
OTU_166	Bacteria;Firmicutes;Negativicutes;Selenomonadales;Veillonellaceae;Selenomonas	0.96
OTU_167	Bacteria;Firmicutes;Clostridia;Clostridiales;Lachnospiraceae;Catonella	1
OTU_168	Bacteria;Spirochaetes;Spirochaetes;Spirochaetales;Spirochaetaceae;Treponema	1
OTU_169	Bacteria	1
OTU_170	Bacteria;Bacteroidetes	0.97
OTU_171	Bacteria;Firmicutes;Clostridia;Clostridiales;Lachnospiraceae	1
OTU_172	Bacteria;Bacteroidetes;Bacteroidia;Bacteroidales;Prevotellaceae;Prevotella	1
OTU_173	Bacteria;Proteobacteria;Deltaproteobacteria;Desulfovibrionales;Desulfomicrobiaceae;Desulfomicrobium	1
OTU_174	Bacteria;Proteobacteria;Betaproteobacteria;Neisseriales;Neisseriaceae;Kingella	1
OTU_175	Bacteria;Proteobacteria;Deltaproteobacteria;Desulfovibrionales	1
OTU_176	Bacteria;Firmicutes;Clostridia;Clostridiales;Eubacteriaceae;Eubacterium	1
OTU_177	Bacteria	1
OTU_178	Bacteria;Bacteroidetes;Bacteroidia;Bacteroidales;Prevotellaceae	0.99
OTU_179	Bacteria;Bacteroidetes;Bacteroidia;Bacteroidales;Porphyromonadaceae;Odoribacter	1
OTU_180	Bacteria;Actinobacteria;Actinobacteria;Actinomycetales;Actinomycetaceae;Actinomyces	1
OTU_181	Bacteria;Bacteroidetes;Bacteroidia;Bacteroidales;Prevotellaceae;Prevotella	0.94
OTU_182	Bacteria;Actinobacteria;Actinobacteria;Actinomycetales;Actinomycetaceae;Actinomyces	1
OTU_183	Bacteria;Bacteroidetes;Bacteroidia;Bacteroidales;Prevotellaceae;Prevotella	1
OTU_184	Bacteria;Bacteroidetes	1
OTU_185	Bacteria;Firmicutes;Negativicutes;Selenomonadales;Veillonellaceae;Schwartzia	0.93
OTU_186	Bacteria;Bacteroidetes;Bacteroidia;Bacteroidales;Prevotellaceae;Prevotella	0.93
OTU_187	Bacteria;Actinobacteria;Actinobacteria;Actinomycetales;Corynebacteriaceae;Corynebacterium	1
OTU_188	Bacteria;Bacteroidetes;Bacteroidia;Bacteroidales;Prevotellaceae;Prevotella	1
OTU_189	Bacteria;Proteobacteria;Betaproteobacteria;Neisseriales;Neisseriaceae;Neisseria	1
OTU_190	Bacteria;Firmicutes;Bacilli;Lactobacillales;Streptococcaceae;Streptococcus	1
OTU_191	Bacteria;Spirochaetes;Spirochaetes;Spirochaetales;Spirochaetaceae;Treponema	1
OTU_192	Bacteria;Proteobacteria;Epsilonproteobacteria;Campylobacterales;Campylobacteraceae;Campylobacter	1
OTU_193	Bacteria;Bacteroidetes;Bacteroidia;Bacteroidales;Prevotellaceae	1
OTU_194	Bacteria;Bacteroidetes;Flavobacteria;Flavobacteriales;Flavobacteriaceae	0.99
OTU_195	Bacteria;Firmicutes;Bacilli;Lactobacillales;Streptococcaceae;Streptococcus	1
OTU_196	Bacteria	1
OTU_197	Bacteria;Bacteroidetes;Bacteroidia;Bacteroidales;Prevotellaceae;Prevotella	1
OTU_198	Bacteria;Bacteroidetes;Bacteroidia;Bacteroidales;Prevotellaceae;Prevotella	1
OTU_199	Bacteria;Firmicutes;Negativicutes;Selenomonadales;Veillonellaceae;Anaeroglobus	1
OTU_200	Bacteria;Firmicutes;Negativicutes;Selenomonadales;Veillonellaceae;Megasphaera	1
OTU_201	Bacteria	1
OTU_202	Bacteria;Bacteroidetes;Flavobacteria;Flavobacteriales;Flavobacteriaceae	1
OTU_203	Bacteria;Bacteroidetes	0.99
OTU_204	Bacteria;Proteobacteria;Alphaproteobacteria;Rhizobiales;Brucellaceae;Brucella	0.95
OTU_205	Bacteria;Proteobacteria;Gammaproteobacteria;Pseudomonadales;Moraxellaceae;Acinetobacter	1
OTU_206	Bacteria;Firmicutes;Negativicutes;Selenomonadales;Veillonellaceae;Selenomonas	1
OTU_207	Bacteria;Firmicutes;Negativicutes;Selenomonadales;Veillonellaceae;Selenomonas	1
OTU_208	Bacteria;Bacteroidetes;Bacteroidia;Bacteroidales;Bacteroidaceae;Bacteroides	0.9

## Sheet: 103 OTU relative abundance
Supplementary Datasets S1_b The relative abundance of 103 bacterial genera in each microbiome which retained after 2100 reads subsumpled randomly.
	HT_9	HT_8	HT_7	HT_6	HT_5	HT_4	HT_3	HT_25	HT_24	HT_23	HT_22	HT_21	HT_20	HT_2	HT_19	HT_18	HT_17	HT_16	HT_15	HT_14	HT_13	HT_12	HT_11	HT_10	HT_1	LCT_9	LCT_8	LCT_7	LCT_6	LCT_5	LCT_4	LCT_35	LCT_34	LCT_33	LCT_32	LCT_31	LCT_30	LCT_3	LCT_29	LCT_28	LCT_27	LCT_26	LCT_25	LCT_24	LCT_23	LCT_22	LCT_21	LCT_20	LCT_2
Bacteria;Tenericutes;Mollicutes;Acholeplasmatales;Acholeplasmataceae;Acholeplasma	0	0	0	0	0	0	0	0	0	0	0	0	0	0	0	0	0	0	0	0	0	0	0	0	0	0	0	0	0	0	0.0004	0	0	0	0	0	0	0	0	0	0	0	0	0	0	0	0	0	0
Bacteria;Tenericutes;Mollicutes;Mycoplasmatales;Mycoplasmataceae;Ureaplasma	0	0	0	0	0	0	0	0	0	0	0	0	0	0	0	0	0	0	0	0	0	0	0.0004	0	0	0	0	0	0	0	0	0	0	0	0	0	0	0	0	0	0	0	0	0	0	0	0	0	0
Bacteria;Tenericutes;Mollicutes;Mycoplasmatales;Mycoplasmataceae;Mycoplasma	0.0008	0	0	0.0008	0	0.0008	0.0012	0	0	0	0	0	0.000426257	0.000816327	0	0	0.004	0	0	0	0.0004	0	0.0008	0	0	0.0004	0.0008	0	0	0	0	0	0.002	0	0	0	0	0	0.0008	0	0	0.0004	0.0004	0	0	0	0	0.0004	0.0004
Bacteria;Proteobacteria;Gammaproteobacteria;Pseudomonadales;Pseudomonadaceae;Pseudomonas	0	0	0.0004	0	0.0004	0	0.0004	0	0	0	0	0	0	0.000408163	0	0	0	0	0	0	0	0.0004	0.0004	0	0	0	0	0	0	0	0	0	0	0	0	0	0	0.0004	0	0	0	0	0.0004	0	0	0	0	0	0
Bacteria;Proteobacteria;Gammaproteobacteria;Pseudomonadales;Moraxellaceae;Moraxella	0	0	0.0012	0.0004	0	0	0	0	0	0	0	0	0	0	0	0	0	0	0	0	0	0	0	0	0	0	0.0016	0	0.0112	0	0	0	0.0004	0	0	0.054	0	0	0.0048	0	0	0	0	0.0004	0.0408	0	0	0	0
Bacteria;Proteobacteria;Gammaproteobacteria;Pseudomonadales;Moraxellaceae;Acinetobacter	0	0	0	0	0	0	0	0	0	0	0	0	0	0	0	0	0.0004	0	0	0	0	0	0.0012	0.0004	0	0	0	0.0004	0.0004	0	0	0	0	0	0	0.0004	0	0	0	0	0	0	0	0	0	0	0	0	0
Bacteria;Proteobacteria;Gammaproteobacteria;Pseudomonadales;Moraxellaceae;Enhydrobacter	0	0	0	0	0	0	0	0	0	0	0	0	0	0	0	0	0	0	0	0	0	0	0	0	0	0	0	0	0	0	0	0	0	0	0	0	0	0	0	0	0	0	0	0	0	0	0	0	0
Bacteria;Proteobacteria;Gammaproteobacteria;Pseudomonadales;Moraxellaceae;Alkanindiges	0	0	0	0	0	0	0	0	0	0	0	0	0	0	0	0	0	0	0	0	0	0	0	0	0	0	0	0	0	0	0	0	0	0	0	0	0	0	0	0	0	0	0	0	0	0	0	0	0
Bacteria;Proteobacteria;Gammaproteobacteria;Pseudomonadales;Moraxellaceae;Psychrobacter	0	0	0	0	0	0	0	0	0	0	0	0	0	0	0	0	0	0	0	0	0	0	0	0	0	0	0	0	0	0	0	0	0	0	0	0	0	0	0	0	0	0	0.0004	0	0	0	0	0	0
Bacteria;Proteobacteria;Gammaproteobacteria;Cardiobacteriales;Cardiobacteriaceae;Cardiobacterium	0	0.0004	0	0.0008	0.0004	0	0	0	0	0	0	0	0	0	0	0	0	0	0	0.0004	0	0	0.0004	0	0	0	0	0	0	0	0	0	0	0	0.0004	0	0	0	0	0	0	0	0	0	0	0	0	0	0.0004
Bacteria;Proteobacteria;Gammaproteobacteria;Xanthomonadales;Xanthomonadaceae;Stenotrophomonas	0	0	0	0	0	0	0	0	0	0	0	0	0	0	0	0	0	0	0	0.0004	0	0	0	0	0	0	0	0	0	0	0	0	0	0	0	0	0.0004	0	0	0	0	0	0	0	0	0	0	0	0
Bacteria;Proteobacteria;Gammaproteobacteria;Enterobacteriales;Enterobacteriaceae;Klebsiella	0	0	0	0	0	0	0	0	0	0	0	0	0	0.000408163	0	0	0	0	0	0	0	0	0	0	0	0	0	0	0	0	0	0	0	0	0	0	0	0	0	0	0	0	0	0	0	0	0	0	0
Bacteria;Proteobacteria;Gammaproteobacteria;Enterobacteriales;Enterobacteriaceae;Citrobacter	0	0	0	0	0	0	0	0	0.0004	0	0	0.0004	0	0.000408163	0	0	0	0	0	0	0	0	0	0	0	0	0	0	0	0	0	0	0	0	0	0	0	0	0	0.0004	0	0	0	0	0	0.0004	0	0	0.0004
Bacteria;Proteobacteria;Gammaproteobacteria;Enterobacteriales;Enterobacteriaceae;Enterobacter	0	0	0	0	0	0	0	0	0	0	0	0	0	0	0	0	0	0	0	0	0	0	0	0	0	0	0	0	0	0	0	0	0	0	0	0	0	0.0004	0	0	0	0	0	0	0	0.0004	0	0	0
Bacteria;Proteobacteria;Gammaproteobacteria;Enterobacteriales;Enterobacteriaceae;Escherichia/Shigella	0	0	0	0	0	0	0.0004	0	0	0	0	0	0	0	0	0	0	0	0	0	0	0	0	0	0	0	0	0	0	0	0	0	0	0	0	0.0004	0	0	0	0	0	0	0	0	0	0	0	0	0
Bacteria;Proteobacteria;Gammaproteobacteria;Vibrionales;Vibrionaceae;Photobacterium	0	0	0	0	0	0	0	0	0	0	0	0	0	0	0	0	0	0	0	0	0	0	0	0	0	0	0	0	0	0	0	0	0	0	0	0	0	0.0004	0	0	0	0	0	0	0	0	0	0	0
Bacteria;Proteobacteria;Gammaproteobacteria;Pasteurellales;Pasteurellaceae;Aggregatibacter	0.0012	0.0044	0.006	0.0012	0.0016	0	0	0	0.0024	0.0012	0.0004	0	0.000426257	0	0.0004	0.0008	0.0024	0.002	0.0004	0	0	0.0012	0.0076	0	0.0008	0.0008	0.0036	0.0068	0.0032	0.0004	0	0.0012	0.0004	0	0.002	0.0024	0.002	0	0	0.0004	0	0	0.0028	0	0.0008	0.0028	0.0032	0	0.0016
Bacteria;Proteobacteria;Gammaproteobacteria;Pasteurellales;Pasteurellaceae;Haemophilus	0.0228	0.2084	0.1176	0.0976	0.0984	0.0492	0.2124	0.0452	0.0332	0.104	0.0828	0.0164	0.00341006	0.0444898	0.0896	0.0216	0.0628	0.0728	0.0856	0.0436	0.0988	0.0436	0.0332	0.0696	0.0852	0.0936	0.0192	0.0848	0.0296	0.0388	0.0068	0.0092	0.0244	0.0012	0.0556	0.0944	0.0448	0.03	0.0396	0.056	0.034	0.0596	0.0536	0.1356	0.024	0.0412	0.0084	0.0488	0.1108
Bacteria;Proteobacteria;Epsilonproteobacteria;Campylobacterales;Campylobacteraceae;Campylobacter	0.0064	0.0036	0.0032	0.006	0.0076	0.002	0.0056	0.0024	0.002	0.02	0.0148	0.0028	0.00639386	0.00693878	0.0052	0.0336	0.006	0.0204	0.0056	0.0192	0.0024	0.0036	0.0284	0.0068	0.0048	0.0072	0.006	0.012	0.0232	0.0072	0.0136	0.0192	0.0836	0.0076	0.0332	0.0068	0.0216	0.0068	0.0116	0.0064	0.0084	0.0108	0.0116	0.0096	0.0168	0.0088	0.036	0.0048	0.0028
Bacteria;Proteobacteria;Betaproteobacteria;Neisseriales;Neisseriaceae;Kingella	0	0.0008	0.0004	0	0	0	0.0004	0	0	0	0	0	0	0	0	0	0	0.0008	0	0	0	0	0	0	0	0.0008	0	0	0.0008	0	0	0	0	0	0.0012	0	0	0	0	0	0	0.0004	0.0004	0.0004	0	0	0.0004	0.0004	0
Bacteria;Proteobacteria;Betaproteobacteria;Neisseriales;Neisseriaceae;Eikenella	0	0	0	0	0	0	0	0	0	0	0	0	0	0.000408163	0	0	0	0	0	0	0	0	0	0	0	0	0	0	0	0	0	0	0	0	0	0	0	0	0	0	0	0	0	0	0	0	0	0	0
Bacteria;Proteobacteria;Betaproteobacteria;Neisseriales;Neisseriaceae;Neisseria	0.0692	0.2056	0.2844	0.1464	0.1216	0.2576	0.2392	0.3028	0.0996	0.12	0.1952	0.0652	0	0.0955102	0.3924	0.024	0.5016	0.1064	0.2936	0.2172	0.2292	0.2948	0.06	0.0548	0.4032	0.0896	0.2948	0.0252	0.2816	0.17	0.0068	0.0132	0.0904	0.0064	0.2152	0.2108	0.0248	0.0356	0.1312	0.1636	0.0612	0.3392	0.0384	0.0024	0.1912	0.3752	0.0248	0.2224	0.2972
Bacteria;Proteobacteria;Betaproteobacteria;Neisseriales;Neisseriaceae;Simonsiella	0	0	0	0	0	0	0.0004	0	0	0	0	0	0	0	0	0	0	0	0	0	0	0	0	0	0	0	0	0	0	0	0	0	0	0	0	0	0	0	0	0	0	0	0	0	0	0	0	0	0
Bacteria;Proteobacteria;Betaproteobacteria;Burkholderiales;Comamonadaceae;Delftia	0	0	0	0	0	0	0	0	0	0	0	0	0	0	0	0	0	0	0	0	0	0	0	0	0	0	0	0	0	0	0	0	0	0	0	0	0	0	0	0	0	0	0	0	0	0	0	0	0
Bacteria;Proteobacteria;Alphaproteobacteria;Rhodospirillales;Acetobacteraceae;Gluconobacter	0	0	0	0	0	0	0	0	0	0	0	0	0	0	0	0	0	0	0	0	0	0	0	0	0	0	0	0	0	0	0	0	0.0004	0	0	0	0	0	0	0	0	0	0	0	0	0	0	0	0
Bacteria;Proteobacteria;Alphaproteobacteria;Caulobacterales;Caulobacteraceae;Brevundimonas	0	0	0	0.0004	0	0	0	0	0	0	0	0	0	0	0	0	0	0	0	0	0	0	0	0	0	0	0	0	0	0	0	0	0	0	0	0	0	0	0	0	0	0	0	0	0	0	0	0	0
Bacteria;Proteobacteria;Alphaproteobacteria;Rhizobiales;Rhizobiaceae;Rhizobium	0	0	0	0	0	0	0	0	0	0	0	0	0	0	0	0	0	0	0	0	0	0	0	0	0	0	0	0	0	0	0	0	0	0	0	0	0	0	0	0	0	0	0	0	0	0	0.0004	0	0
Bacteria;Proteobacteria;Alphaproteobacteria;Rhizobiales;Brucellaceae;Brucella	0	0	0	0	0	0	0	0	0	0	0	0	0	0	0	0	0	0	0	0	0	0	0	0	0	0	0	0	0	0	0	0	0	0	0.0004	0	0	0	0	0	0	0	0	0	0	0	0	0	0
Bacteria;Proteobacteria;Deltaproteobacteria;Desulfobacterales;Desulfobulbaceae;Desulfobulbus	0	0	0	0	0	0	0	0	0	0	0	0	0	0	0	0	0	0	0	0	0	0	0	0	0	0	0	0	0	0	0	0	0	0	0	0	0	0	0	0	0	0	0	0	0	0	0	0	0
Bacteria;Proteobacteria;Deltaproteobacteria;Desulfovibrionales;Desulfomicrobiaceae;Desulfomicrobium	0	0	0	0	0	0	0	0	0	0	0	0	0	0	0	0	0	0	0	0	0	0	0	0	0	0	0	0	0	0	0	0	0.0008	0	0	0	0	0	0	0	0	0	0	0	0	0	0	0	0
Bacteria;TM7;TM7_genera_incertae_sedis;TM7_genera_incertae_sedis;TM7_genera_incertae_sedis;TM7_genera_incertae_sedis	0.044	0.0016	0.008	0.0068	0.0276	0.0008	0.0268	0.0044	0.0336	0.0128	0.024	0.2408	0.013214	0.0183673	0.01	0.0504	0.004	0.04	0.022	0.0188	0.0124	0.0076	0.026	0.0296	0.0124	0.0128	0.0628	0.1004	0.0152	0.014	0.0376	0.0756	0.0484	0.1832	0.0292	0.0044	0.0456	0.0692	0.0112	0.0112	0.0264	0.0016	0.0028	0.0028	0.01	0.0112	0.096	0.0296	0.0156
Bacteria;Spirochaetes;Spirochaetes;Spirochaetales;Spirochaetaceae;Treponema	0.0004	0.0008	0.0052	0.0052	0.0012	0.0004	0.0028	0.0012	0.0004	0.0012	0	0	0.000852515	0.0044898	0.0036	0	0.0048	0.0016	0.0016	0	0.004	0.0004	0.0036	0.0012	0.0008	0.0028	0.0024	0.0036	0.0064	0.0016	0.0044	0	0.0172	0.0004	0.0012	0.008	0	0.0004	0.01	0.0008	0.0008	0.0116	0.0016	0.0028	0.006	0	0.004	0	0
Bacteria;Synergistetes;Synergistia;Synergistales;Synergistaceae;Pyramidobacter	0	0	0	0	0	0	0	0	0	0	0	0	0	0	0	0	0	0	0	0	0	0	0	0	0	0	0	0	0	0	0	0	0	0	0	0	0	0	0	0	0	0	0	0	0	0	0	0	0
Bacteria;Firmicutes;Erysipelotrichia;Erysipelotrichales;Erysipelotrichaceae;Turicibacter	0	0	0	0	0	0	0	0	0	0	0	0	0	0	0	0	0	0	0	0	0	0	0	0	0	0	0	0	0	0	0	0	0	0	0	0	0	0	0	0	0	0	0	0	0	0	0	0	0
Bacteria;Firmicutes;Erysipelotrichia;Erysipelotrichales;Erysipelotrichaceae;Allobaculum	0	0	0	0	0	0	0	0	0	0	0	0	0	0	0	0	0	0	0	0	0	0	0	0	0	0	0	0	0	0	0	0	0	0	0	0	0	0	0	0	0	0	0	0	0	0	0	0	0
Bacteria;Firmicutes;Erysipelotrichia;Erysipelotrichales;Erysipelotrichaceae;Bulleidia	0	0	0	0	0	0	0	0	0.0004	0	0	0	0	0	0	0	0	0	0	0	0	0	0	0	0	0	0	0	0	0	0	0	0	0	0	0	0	0	0	0	0	0	0.002	0	0	0	0	0	0
Bacteria;Firmicutes;Erysipelotrichia;Erysipelotrichales;Erysipelotrichaceae;Erysipelotrichaceae_incertae_sedis	0	0	0	0	0	0	0	0	0	0	0	0	0.000426257	0.000408163	0	0	0	0	0	0	0	0	0	0	0	0	0	0	0	0	0	0	0	0	0	0	0	0	0	0	0	0.0004	0	0	0	0	0	0	0
Bacteria;Firmicutes;Erysipelotrichia;Erysipelotrichales;Erysipelotrichaceae;Solobacterium	0.0124	0.0012	0.0032	0.004	0.0092	0.0032	0.0028	0.0012	0.0084	0.008	0.0184	0.0176	0.00895141	0.0171429	0.0068	0.0184	0.002	0.0072	0.0168	0.0052	0.0048	0.0212	0.0252	0.0104	0.0016	0.0092	0.0044	0.0196	0.0084	0.0048	0.0488	0.0284	0.0592	0.022	0.0068	0.0084	0.0124	0.0308	0.0052	0.0036	0.0292	0.0048	0.0116	0.0188	0.0024	0.01	0.0084	0.0056	0.0056
Bacteria;Firmicutes;Bacilli;Bacillales;Bacillales_Incertae_Sedis_XI;Gemella	0.0036	0.0092	0.0028	0.0204	0.0048	0.0044	0.0012	0.0024	0.0028	0.0044	0.002	0.0004	0	0.00408163	0.0048	0.0008	0.0044	0.0032	0.0032	0.0008	0.0048	0.0048	0.0032	0.0036	0.0028	0.0072	0.0012	0.0008	0.0012	0.004	0.0008	0.002	0.0016	0.0012	0.002	0.0052	0.0008	0.0004	0.01	0.0188	0.0024	0.0044	0.0024	0.0076	0.0024	0.002	0.0012	0.0012	0.0068
Bacteria;Firmicutes;Bacilli;Lactobacillales;Lactobacillaceae;Lactobacillus	0	0	0	0.0008	0	0	0	0	0	0	0	0	0.000426257	0	0	0	0.0004	0	0	0	0	0	0	0	0	0	0	0	0	0	0.0012	0	0	0	0	0	0	0.052	0	0	0	0	0	0.0004	0	0	0	0	0
Bacteria;Firmicutes;Bacilli;Lactobacillales;Leuconostocaceae;Weissella	0	0	0	0	0	0	0	0	0	0	0	0	0	0	0	0	0	0	0	0	0	0	0	0	0	0	0	0	0	0	0	0	0	0	0	0	0	0	0	0	0	0	0	0	0	0	0	0	0
Bacteria;Firmicutes;Bacilli;Lactobacillales;Streptococcaceae;Streptococcus	0.0716	0.0776	0.024	0.164	0.0868	0.0524	0.05	0.0504	0.064	0.1328	0.0524	0.0396	0.0856777	0.0963265	0.0512	0.0816	0.0444	0.1032	0.0436	0.1544	0.0504	0.0572	0.07	0.06	0.0452	0.0684	0.0428	0.0772	0.0396	0.0896	0.0556	0.074	0.0848	0.0068	0.034	0.0432	0.118	0.0792	0.0588	0.0576	0.026	0.03	0.0368	0.0476	0.016	0.0676	0.0696	0.0436	0.132
Bacteria;Firmicutes;Bacilli;Lactobacillales;Streptococcaceae;Lactococcus	0	0	0	0	0	0	0	0	0	0	0	0	0	0	0	0	0.0004	0	0	0	0	0	0	0	0	0	0	0	0	0	0	0	0	0	0	0	0	0	0	0	0	0	0.0008	0	0	0	0	0	0
Bacteria;Firmicutes;Bacilli;Lactobacillales;Carnobacteriaceae;Granulicatella	0.0152	0.0304	0.0156	0.0488	0.0232	0.0324	0.034	0.024	0.01	0.024	0.0116	0.0092	0.00511509	0.0371429	0.0296	0.0224	0.026	0.0788	0.0276	0.0328	0.0264	0.0368	0.0152	0.0312	0.0376	0.0284	0.0164	0.0364	0.0228	0.0592	0.0116	0.0184	0.0292	0.0032	0.0232	0.0588	0.052	0.034	0.0332	0.0288	0.0096	0.0136	0.0424	0.0252	0.0128	0.0372	0.0052	0.0144	0.0332
Bacteria;Firmicutes;Bacilli;Lactobacillales;Aerococcaceae;Abiotrophia	0	0	0	0	0	0	0	0	0	0	0	0	0	0.000408163	0	0	0	0	0	0	0	0	0.002	0	0	0	0	0	0	0	0	0	0.0004	0	0	0.0012	0.0004	0.0016	0	0	0	0	0	0	0	0.0012	0.0004	0	0
Bacteria;Firmicutes;Clostridia;Clostridiales;Lachnospiraceae;Johnsonella	0	0	0	0	0	0	0	0	0	0	0	0	0	0	0	0	0	0	0	0	0	0	0	0	0	0	0	0	0	0	0	0	0	0	0	0	0	0	0	0	0	0	0	0	0	0	0	0	0
Bacteria;Firmicutes;Clostridia;Clostridiales;Lachnospiraceae;Butyrivibrio	0	0	0	0.0004	0.002	0	0.0004	0	0.0012	0.0016	0.0004	0.0016	0.00170503	0	0	0.0012	0	0.0004	0	0.0016	0.0008	0	0.0024	0	0	0	0	0	0.0004	0	0.002	0.0028	0.0016	0.0004	0	0	0.0008	0	0.0016	0.0004	0.0004	0	0.0004	0	0	0	0.0004	0.0004	0
Bacteria;Firmicutes;Clostridia;Clostridiales;Lachnospiraceae;Oribacterium	0.0008	0.002	0.0012	0.0028	0.0028	0	0.0016	0.0004	0.0012	0.0032	0.0012	0.0004	0.00341006	0.00163265	0.002	0.0064	0.002	0.0016	0.0008	0.0036	0.0008	0.0008	0.0032	0.002	0	0.0036	0.0012	0.0032	0.0032	0.0024	0.0032	0.0104	0.0228	0.0016	0.0052	0.0068	0.0428	0.0044	0.0128	0.0076	0.004	0.0064	0.0076	0.0008	0.0012	0.0036	0.006	0.0044	0.004
Bacteria;Firmicutes;Clostridia;Clostridiales;Lachnospiraceae;Howardella	0	0	0	0	0	0	0	0	0	0	0	0	0	0	0	0	0	0	0	0	0	0	0	0	0	0	0	0	0	0	0	0.0004	0	0	0	0	0	0	0	0	0	0	0	0	0	0	0	0	0
Bacteria;Firmicutes;Clostridia;Clostridiales;Lachnospiraceae;Clostridium_XlVa	0	0	0	0	0	0	0	0	0	0	0	0	0	0	0	0	0	0	0	0	0	0	0	0	0	0	0	0	0	0	0	0	0	0	0	0	0	0	0	0	0	0	0	0	0	0	0	0	0
Bacteria;Firmicutes;Clostridia;Clostridiales;Lachnospiraceae;Moryella	0	0	0	0	0	0	0	0	0	0	0	0	0	0	0	0	0	0	0	0	0	0	0	0	0	0	0	0	0	0	0.0004	0	0	0	0	0	0	0	0	0	0	0	0	0	0	0	0	0	0
Bacteria;Firmicutes;Clostridia;Clostridiales;Lachnospiraceae;Catonella	0	0	0.0004	0.0004	0.0004	0	0.0004	0.0004	0	0	0	0	0	0	0.0004	0	0.0004	0.0008	0	0	0.0004	0	0	0.0004	0.0004	0	0	0.0004	0.0016	0.0004	0	0.0032	0.0032	0.0004	0.0004	0.0008	0.0032	0	0.0012	0.002	0.0004	0.0032	0	0.0004	0.0004	0.0004	0.0012	0.0012	0
Bacteria;Firmicutes;Clostridia;Clostridiales;Lachnospiraceae;Roseburia	0	0	0	0	0	0	0	0	0	0	0	0	0	0	0	0	0	0	0	0	0	0	0	0	0	0	0	0	0	0	0	0	0	0.0004	0	0	0	0	0	0	0	0	0	0	0	0	0	0	0
Bacteria;Firmicutes;Clostridia;Clostridiales;Lachnospiraceae;Syntrophococcus	0	0	0	0	0	0	0	0	0	0	0	0	0	0	0	0	0	0	0	0	0	0	0	0	0	0	0	0	0	0	0	0	0	0	0	0	0	0	0	0	0	0	0	0	0	0	0	0	0
Bacteria;Firmicutes;Clostridia;Clostridiales;Lachnospiraceae;Shuttleworthia	0	0	0	0	0	0	0	0	0	0	0	0	0	0	0	0	0	0	0	0	0	0	0	0	0	0	0	0	0	0	0.0052	0	0.006	0.0012	0	0	0	0.0004	0	0	0	0	0.0004	0	0	0	0.0008	0	0
Bacteria;Firmicutes;Clostridia;Clostridiales;Clostridiales_Incertae_Sedis_XIII;Mogibacterium	0	0.0008	0	0	0.0008	0	0	0	0.0004	0.0008	0	0	0	0.000408163	0	0.0032	0	0.0008	0.0004	0.0012	0.0016	0.0012	0	0.0004	0	0	0.0004	0.0044	0.0004	0.002	0.0016	0.0004	0.0004	0	0	0	0.0016	0	0	0	0.0004	0	0	0.0004	0	0.0016	0.0016	0	0.0004
Bacteria;Firmicutes;Clostridia;Clostridiales;Clostridiales_Incertae_Sedis_XIII;Anaerovorax	0	0.0004	0.0004	0	0.0004	0	0	0	0	0.0004	0	0	0	0.000408163	0.002	0	0.0012	0	0	0	0	0	0	0	0	0	0.0004	0.0008	0	0	0	0	0.0012	0	0	0.0016	0	0	0.004	0	0	0.0068	0	0	0	0	0	0	0
Bacteria;Firmicutes;Clostridia;Clostridiales;Ruminococcaceae;Faecalibacterium	0	0	0	0	0	0	0	0	0	0	0	0	0	0	0	0	0	0	0	0	0	0	0	0	0	0	0	0	0	0	0	0	0	0	0	0	0	0	0	0	0	0	0	0	0	0	0	0	0
Bacteria;Firmicutes;Clostridia;Clostridiales;Peptostreptococcaceae;Peptostreptococcaceae_incertae_sedis	0	0	0.0008	0.0008	0.0004	0.0004	0	0	0	0.0008	0	0	0.000426257	0	0	0	0	0	0	0	0.0008	0.0004	0	0	0	0	0	0	0.0008	0	0	0	0.0004	0	0	0.0024	0	0	0.0032	0.0032	0	0.002	0	0	0	0	0	0	0
Bacteria;Firmicutes;Clostridia;Clostridiales;Peptostreptococcaceae;Peptostreptococcus	0.0024	0.0008	0.0008	0.0004	0.0004	0.0004	0.0004	0	0.0004	0	0	0	0	0	0.0008	0.0016	0.0004	0.0012	0.0008	0.0004	0.0008	0.0004	0	0.0012	0	0.0012	0.0004	0.002	0.0012	0.0008	0.0012	0.0032	0.0064	0.0008	0.0024	0.0012	0.002	0	0.0004	0	0.0004	0.004	0.0036	0.0004	0.0004	0.0008	0	0.0008	0.0004
Bacteria;Firmicutes;Clostridia;Clostridiales;Peptostreptococcaceae;Filifactor	0	0.0004	0	0	0	0	0	0.0008	0	0	0	0	0.000426257	0	0	0	0	0	0	0	0.0004	0	0	0	0	0	0.0004	0	0.0024	0	0	0	0.0024	0	0.0028	0	0	0.0004	0	0.0004	0	0.002	0	0	0.0028	0	0	0	0
Bacteria;Firmicutes;Clostridia;Clostridiales;Eubacteriaceae;Eubacterium	0.0024	0.0012	0.0004	0	0.0028	0.0008	0.002	0.0004	0.0024	0.0012	0.002	0	0.000852515	0.00326531	0.0016	0.0068	0.0012	0.0012	0.0012	0.0008	0.0008	0.0012	0.0008	0.002	0	0.0028	0.0012	0.008	0.0016	0.0012	0.0088	0.012	0.0088	0.0032	0.0008	0.0032	0.0116	0.004	0.004	0.0004	0.0044	0	0.008	0.0028	0	0.0024	0.0012	0.0008	0.0004
Bacteria;Firmicutes;Clostridia;Clostridiales;Eubacteriaceae;Pseudoramibacter	0	0	0	0	0	0	0	0	0	0	0	0	0	0	0	0	0	0	0	0	0	0	0	0	0	0	0	0	0	0	0	0	0	0	0.0004	0	0	0	0	0	0	0	0	0	0	0	0	0	0
Bacteria;Firmicutes;Clostridia;Clostridiales;Clostridiales_Incertae_Sedis_XI;Parvimonas	0.0004	0.0072	0.0008	0.0044	0.0012	0.0056	0.0004	0.0012	0.0004	0.0012	0.0008	0	0	0.00163265	0.0016	0	0.0004	0	0.0008	0	0.0016	0.0028	0.0004	0	0.0016	0.0108	0.0012	0.0248	0.0052	0.0056	0.0028	0.002	0.0036	0.002	0.004	0.0076	0.0024	0	0.0152	0.01	0.0012	0.004	0.0008	0.0012	0.008	0.0028	0	0	0.0008
Bacteria;Firmicutes;Clostridia;Clostridiales;Peptococcaceae_1;Peptococcus	0.0024	0.0004	0.0016	0.0024	0.0016	0.0004	0.002	0.0004	0.0008	0.0024	0.0008	0	0	0.00163265	0.0008	0	0.0012	0	0.0008	0	0.0004	0	0.0004	0	0.0004	0.0012	0.0008	0.0012	0.002	0.0012	0.0004	0	0.0008	0.0004	0.0008	0.0008	0.0008	0	0.0024	0.0004	0.0004	0.002	0.0008	0	0.0004	0	0	0.0004	0.0004
Bacteria;Firmicutes;Negativicutes;Selenomonadales;Veillonellaceae;Anaeroglobus	0	0	0	0	0	0	0	0	0	0	0	0	0	0	0	0	0	0	0	0	0	0	0	0	0	0	0	0	0	0	0	0	0	0	0	0	0	0	0	0	0	0	0	0	0	0	0	0	0
Bacteria;Firmicutes;Negativicutes;Selenomonadales;Veillonellaceae;Dialister	0.0004	0	0	0	0	0	0	0	0	0	0	0	0.000426257	0.000408163	0	0	0	0.0008	0	0	0.0004	0	0.006	0	0	0	0	0	0	0	0.0088	0.0028	0.0072	0.0012	0	0	0.0004	0.004	0	0	0	0	0.0012	0.0004	0	0	0.0008	0	0
Bacteria;Firmicutes;Negativicutes;Selenomonadales;Veillonellaceae;Selenomonas	0	0	0	0	0.002	0	0	0	0	0.0004	0	0.004	0	0.00408163	0	0	0.0004	0.0036	0	0.0004	0.0008	0	0.0024	0.0008	0	0	0.0004	0.0004	0.0004	0	0.0016	0.0004	0	0.0276	0.0004	0.0004	0	0.0004	0.0004	0	0	0.0008	0.0004	0.0004	0	0	0.0012	0.0024	0
Bacteria;Firmicutes;Negativicutes;Selenomonadales;Veillonellaceae;Megasphaera	0	0	0	0.0004	0.0092	0	0	0	0.0144	0.0028	0.0036	0.0328	0.0191816	0.0253061	0	0.0064	0	0.0036	0	0.008	0	0.0016	0.0432	0.0052	0	0	0.0012	0.0012	0.0028	0.0004	0.0236	0.0136	0	0.104	0	0	0.0084	0.008	0	0	0.0084	0	0.0136	0.0068	0	0.0012	0.0268	0.0112	0
Bacteria;Firmicutes;Negativicutes;Selenomonadales;Veillonellaceae;Veillonella	0.144	0.01	0.0116	0.0492	0.1128	0.042	0.0136	0.0368	0.0588	0.0536	0.0424	0.3052	0.152174	0.102857	0.012	0.0964	0.0196	0.0256	0.0168	0.1104	0.0484	0.04	0.0624	0.052	0.0084	0.0232	0.0964	0.046	0.018	0.0888	0.0924	0.072	0.0104	0.4304	0.016	0.0184	0.0472	0.1192	0.0184	0.0992	0.068	0.0056	0.1428	0.1436	0.0164	0.0336	0.0496	0.1488	0.0184
Bacteria;Firmicutes;Negativicutes;Selenomonadales;Veillonellaceae;Centipeda	0	0	0	0	0.0008	0	0	0	0	0.0004	0	0.0012	0	0	0	0.0004	0	0.0008	0.0004	0.0032	0	0	0.0044	0.0004	0	0	0	0	0	0.0016	0.0004	0	0.0004	0.002	0	0	0	0	0	0	0	0	0	0	0	0.0004	0	0.0004	0
Bacteria;Firmicutes;Negativicutes;Selenomonadales;Veillonellaceae;Schwartzia	0	0	0	0	0	0	0	0	0	0	0	0	0	0	0	0	0	0	0	0	0	0	0	0	0	0	0	0	0	0	0.0004	0	0	0	0	0	0	0	0	0	0	0	0	0	0	0	0	0	0
Bacteria;Firmicutes;Negativicutes;Selenomonadales;Veillonellaceae;Allisonella	0	0	0	0	0	0	0	0	0	0	0	0	0	0	0	0	0	0	0	0	0	0	0	0	0	0	0	0	0	0	0	0	0	0	0	0	0	0.0008	0	0	0	0	0	0	0	0	0	0	0
Bacteria;Fusobacteria;Fusobacteria;Fusobacteriales;Leptotrichiaceae;Streptobacillus	0	0	0	0	0	0	0	0	0	0	0	0	0	0	0	0	0	0	0	0	0	0	0	0	0	0	0	0	0	0	0	0	0	0	0	0	0	0	0	0	0	0	0	0	0	0	0.0004	0	0.0004
Bacteria;Fusobacteria;Fusobacteria;Fusobacteriales;Leptotrichiaceae;Leptotrichia	0.014	0.002	0.0048	0.0404	0.0412	0.0016	0.0068	0.0112	0.0084	0.03	0.0712	0.0084	0.0328218	0.0502041	0.0012	0.0032	0.0212	0.0212	0.0052	0.0196	0.0112	0.0072	0.0868	0.022	0.0012	0.0084	0.0276	0.0016	0.0204	0.0616	0.0248	0.0244	0.012	0.0132	0.0736	0.02	0.0168	0.0256	0.0556	0.0616	0.0508	0.0056	0.008	0.0032	0.0224	0.014	0.1348	0.018	0.0072
Bacteria;Fusobacteria;Fusobacteria;Fusobacteriales;Fusobacteriaceae;Fusobacterium	0.03	0.0716	0.0492	0.0732	0.026	0.0588	0.0348	0.0864	0.0148	0.0456	0.0328	0.0068	0.00682012	0.0306122	0.0412	0.0224	0.0424	0.0144	0.0684	0.0076	0.0572	0.0496	0.0344	0.0484	0.0836	0.1088	0.0784	0.0016	0.1676	0.0452	0.0408	0.0904	0.0968	0.0192	0.1512	0.148	0.0596	0.02	0.2864	0.25	0.036	0.2432	0.0808	0.0088	0.2072	0.0924	0.0436	0.0756	0.0956
Bacteria;SR1;SR1_genera_incertae_sedis;SR1_genera_incertae_sedis;SR1_genera_incertae_sedis;SR1_genera_incertae_sedis	0	0.0032	0.0012	0.0012	0.0008	0.0044	0.0012	0.0028	0	0.0004	0	0	0.000426257	0	0.0116	0	0.0004	0.0004	0.0004	0	0.0032	0.0092	0.0024	0.0028	0.008	0.0552	0.0088	0.018	0.0072	0	0.0032	0	0.01	0.0044	0.0248	0.0056	0.0008	0	0.0084	0.0004	0.0016	0.006	0	0	0.0112	0	0.004	0.0436	0.016
Bacteria;Bacteroidetes;Bacteroidia;Bacteroidales;Bacteroidales_incertae_sedis;Phocaeicola	0	0	0	0	0	0	0	0	0	0	0	0	0	0	0	0	0	0	0	0	0	0	0	0	0	0	0	0	0	0	0	0.0004	0	0	0	0	0	0	0	0	0	0	0	0	0	0	0	0	0
Bacteria;Bacteroidetes;Bacteroidia;Bacteroidales;Porphyromonadaceae;Odoribacter	0	0	0	0.0004	0	0	0	0	0	0	0	0	0	0	0	0	0	0	0	0	0	0	0	0	0	0	0	0	0	0	0	0	0.0008	0	0	0	0	0	0	0	0	0	0	0	0	0	0	0	0
Bacteria;Bacteroidetes;Bacteroidia;Bacteroidales;Porphyromonadaceae;Paludibacter	0	0	0	0	0	0	0	0	0	0	0	0	0	0	0	0	0	0	0	0	0	0	0	0	0	0	0.0004	0	0	0	0	0	0	0	0	0	0	0	0	0	0	0	0	0	0	0	0	0	0
Bacteria;Bacteroidetes;Bacteroidia;Bacteroidales;Porphyromonadaceae;Tannerella	0.0008	0	0.0004	0.0012	0	0	0	0.0012	0.0028	0.004	0.0008	0	0.000426257	0	0.0004	0	0.0004	0	0	0	0	0.0008	0.01	0.0004	0.0004	0.0024	0.0004	0.0012	0.002	0	0.0024	0.0044	0.0072	0.0012	0.0052	0.0004	0.0028	0	0.0004	0.0008	0.0004	0.0004	0.0008	0.0004	0.01	0.002	0.0008	0	0.0004
Bacteria;Bacteroidetes;Bacteroidia;Bacteroidales;Porphyromonadaceae;Porphyromonas	0.0164	0.1756	0.1652	0.1536	0.0164	0.1868	0.098	0.2116	0.016	0.076	0.0976	0.0172	0.00170503	0.0277551	0.1424	0.0004	0.1048	0.0196	0.0868	0.0132	0.1168	0.1016	0.0324	0.0224	0.144	0.1284	0.1068	0.1148	0.0752	0.0216	0.0072	0.0048	0.0368	0.0032	0.0664	0.0916	0.0228	0.0024	0.0596	0.054	0.006	0.058	0.0132	0.0056	0.1236	0.0668	0.0188	0.0972	0.114
Bacteria;Bacteroidetes;Bacteroidia;Bacteroidales;Porphyromonadaceae;Barnesiella	0	0	0	0	0	0	0	0	0	0	0	0	0	0	0	0	0	0	0	0	0	0	0	0	0	0	0	0	0	0	0	0	0	0	0	0	0	0	0	0	0	0	0	0	0	0	0	0	0
Bacteria;Bacteroidetes;Bacteroidia;Bacteroidales;Prevotellaceae;Prevotella	0.496	0.098	0.1156	0.0996	0.3052	0.2408	0.1832	0.1368	0.47	0.2448	0.2548	0.186	0.54561	0.300816	0.0908	0.4	0.064	0.2948	0.1284	0.2808	0.1844	0.2556	0.2784	0.524	0.0756	0.182	0.1056	0.226	0.1504	0.3312	0.3644	0.2612	0.1244	0.046	0.066	0.1324	0.224	0.3296	0.0344	0.0232	0.5292	0.0664	0.2244	0.4672	0.0984	0.144	0.3292	0.1824	0.0796
Bacteria;Bacteroidetes;Bacteroidia;Bacteroidales;Prevotellaceae;Hallella	0.0004	0	0	0	0	0	0	0	0	0	0	0	0	0	0	0	0	0	0	0	0	0	0.0004	0	0	0	0	0	0	0	0	0	0	0	0	0.0004	0	0	0	0	0	0	0	0	0	0	0	0	0
Bacteria;Bacteroidetes;Bacteroidia;Bacteroidales;Prevotellaceae;Paraprevotella	0.0004	0	0.0004	0	0.0048	0	0	0	0.0068	0.0004	0.0036	0.0016	0.00213129	0.00285714	0	0.0132	0	0.0132	0.0004	0.0024	0.0016	0.0016	0.0088	0.0016	0	0	0	0.0008	0.0004	0.0008	0.0072	0.0044	0.002	0	0	0	0.0012	0.0024	0	0	0.0012	0	0.0024	0.0016	0	0.002	0.0008	0.0008	0
Bacteria;Bacteroidetes;Bacteroidia;Bacteroidales;Bacteroidaceae;Bacteroides	0	0.0004	0	0	0	0	0	0	0	0	0	0	0	0.000408163	0	0	0	0	0	0	0	0	0	0	0	0	0	0	0	0	0	0	0	0	0	0	0.0004	0	0	0	0	0	0	0	0	0	0.0004	0	0
Bacteria;Bacteroidetes;Flavobacteria;Flavobacteriales;Flavobacteriaceae;Chryseobacterium	0	0	0	0	0	0	0	0	0	0	0	0	0	0	0	0	0	0	0	0	0	0	0	0	0	0	0	0	0	0	0	0	0	0	0	0	0	0	0	0	0	0	0	0	0	0	0	0	0
Bacteria;Bacteroidetes;Flavobacteria;Flavobacteriales;Flavobacteriaceae;Capnocytophaga	0.0028	0.0088	0.088	0.0148	0.0044	0.0076	0.0208	0.0036	0.0048	0.0096	0.0064	0.0012	0.000426257	0.00816327	0.0164	0	0.0284	0.0084	0.0188	0	0.0452	0.0104	0.0104	0.0132	0.004	0.0152	0.0084	0.0348	0.0424	0.0028	0.0004	0.002	0.0136	0.002	0.0296	0.0176	0.0024	0.0024	0.0908	0.0504	0.0008	0.026	0.002	0.0004	0.0576	0.0052	0.0092	0.0064	0.0092
Bacteria;Bacteroidetes;Flavobacteria;Flavobacteriales;Flavobacteriaceae;Soonwooa	0	0	0	0	0	0	0	0	0	0	0	0	0	0	0	0	0	0	0	0	0.0004	0	0	0	0	0	0	0	0	0	0	0	0	0	0	0	0	0	0	0	0	0	0	0	0	0	0	0	0
Bacteria;Bacteroidetes;Flavobacteria;Flavobacteriales;Flavobacteriaceae;Cloacibacterium	0	0	0	0	0	0	0	0	0	0	0	0	0	0	0	0	0	0	0	0	0	0	0	0	0	0	0	0	0	0	0	0	0	0	0	0	0	0	0	0	0	0	0	0	0	0	0	0	0
Bacteria;Actinobacteria;Actinobacteria;Bifidobacteriales;Bifidobacteriaceae;Scardovia	0	0	0	0	0	0	0	0	0	0	0	0	0	0.000408163	0	0	0	0	0	0	0	0	0	0	0	0	0	0	0	0	0	0	0	0	0	0	0	0.0004	0	0	0	0	0	0	0	0	0	0	0
Bacteria;Actinobacteria;Actinobacteria;Bifidobacteriales;Bifidobacteriaceae;Bifidobacterium	0	0	0	0	0	0	0	0	0	0	0	0	0	0	0	0	0	0	0	0	0	0	0	0	0	0	0	0	0	0	0	0	0	0	0	0	0	0	0	0	0	0	0	0	0	0	0	0	0
Bacteria;Actinobacteria;Actinobacteria;Actinomycetales;Actinomycetaceae;Mobiluncus	0	0	0	0	0	0	0	0	0	0	0	0	0	0	0	0	0	0	0	0	0	0	0	0	0	0	0	0	0	0	0.0004	0	0.0008	0	0	0	0	0	0	0	0	0	0	0	0	0	0	0	0
Bacteria;Actinobacteria;Actinobacteria;Actinomycetales;Actinomycetaceae;Actinomyces	0.0036	0.0012	0.0004	0.004	0.006	0.0008	0.0008	0.0008	0.0048	0.0028	0.0004	0.0016	0.0059676	0.00693878	0.0004	0.0256	0.0036	0.0028	0.0024	0.0048	0.0024	0.0008	0.0084	0.0044	0.0004	0.0016	0.0024	0.0088	0.0012	0.0016	0.0128	0.0568	0.0084	0.008	0.0148	0.0032	0.1492	0.0436	0.016	0.0372	0.0228	0.0204	0.0456	0.0296	0.0008	0.0104	0.0016	0.0004	0.0012
Bacteria;Actinobacteria;Actinobacteria;Actinomycetales;Actinomycetaceae;Trueperella	0	0	0	0	0	0	0	0	0	0	0	0	0	0	0	0	0	0	0	0	0	0	0	0	0	0	0	0	0	0	0	0	0	0	0	0	0	0	0	0	0	0	0	0	0	0	0	0	0
Bacteria;Actinobacteria;Actinobacteria;Actinomycetales;Corynebacteriaceae;Corynebacterium	0	0	0	0	0	0	0.0004	0	0	0	0	0	0	0	0	0	0	0	0	0	0	0	0	0	0	0	0	0	0	0	0	0.0004	0.0008	0	0	0	0.0004	0	0	0	0.0004	0	0.0004	0.0004	0	0	0	0	0
Bacteria;Actinobacteria;Actinobacteria;Actinomycetales;Micrococcaceae;Rothia	0.002	0.0024	0.0016	0.004	0.006	0.0004	0.0004	0.0004	0.0016	0.0004	0.0032	0.002	0.00170503	0.00326531	0	0.046	0.0036	0.03	0.0004	0.0092	0.0024	0.0016	0	0.0024	0.004	0.0016	0.0008	0.0044	0.0028	0.0024	0.0084	0.0064	0.0052	0.0012	0.0284	0.0076	0.0116	0.0164	0.0148	0.008	0.0024	0.0112	0.1656	0.0156	0.0004	0.0132	0.0004	0.0012	0.0048
Bacteria;Actinobacteria;Actinobacteria;Coriobacteriales;Coriobacteriaceae;Olsenella	0	0	0	0	0	0	0	0	0	0	0	0	0	0	0	0	0	0	0	0	0	0	0	0	0	0	0	0	0	0	0	0	0.0004	0	0	0	0	0.0008	0	0	0	0	0	0	0	0	0	0	0
Bacteria;Actinobacteria;Actinobacteria;Coriobacteriales;Coriobacteriaceae;Cryptobacterium	0	0	0	0	0	0	0	0	0	0	0	0	0	0	0	0	0	0	0	0	0	0	0	0	0	0	0	0	0	0	0.0004	0	0	0	0	0	0	0	0	0	0	0	0	0	0	0	0	0	0
Bacteria;Actinobacteria;Actinobacteria;Coriobacteriales;Coriobacteriaceae;Atopobium	0.0004	0	0	0	0.0012	0	0	0	0.0004	0	0.0004	0.0004	0.00554135	0.000816327	0	0.0068	0	0.0008	0	0.0016	0.0008	0	0.0044	0	0	0.0004	0.0004	0	0.0004	0.0016	0.0368	0.0056	0.0044	0.0016	0.0004	0.0004	0.0264	0.0188	0.0004	0.0024	0.0012	0	0.006	0.008	0	0.002	0.0008	0.0004	0.0004
Bacteria;Cyanobacteria/Chloroplast;Chloroplast;Chloroplast;Chloroplast;Streptophyta	0	0	0	0	0	0	0	0	0	0	0	0	0	0.000408163	0	0	0.0004	0	0	0	0	0	0.0056	0	0	0	0	0	0	0.0016	0	0	0.0016	0.0032	0	0	0	0.0016	0	0.0004	0	0	0	0	0	0	0	0	0
UNCLASSIFIED_GENUS	0.0328	0.0696	0.0832	0.0428	0.0676	0.046	0.0552	0.0708	0.1324	0.0888	0.076	0.0372	0.0924979	0.0979592	0.0808	0.1064	0.0404	0.1176	0.1668	0.0384	0.0828	0.0416	0.1144	0.0264	0.0736	0.132	0.1	0.1284	0.0464	0.0356	0.1504	0.1744	0.156	0.0892	0.102	0.0312	0.0376	0.0532	0.0532	0.0404	0.0612	0.0492	0.0628	0.0484	0.1156	0.0432	0.1076	0.032	0.0396
[truncated: 41 more columns]

## Sheet: Richness and Diversity 
Supplementary Datasets S1_c The species richness and diversity estimates were obtained for each microbiome
	"shannon"	"simpson"	"invsimpson"	"obs"	"chao1"	"ice"
"HT_9"	2.48973	0.813648	5.3662	55	61.05	58.8824
"HT_8"	2.47429	0.868362	7.59658	62	72.2273	67.4962
"HT_7"	2.76647	0.893137	9.35776	67	70.1154	69.8723
"HT_6"	3.00542	0.921918	12.807	84	100.531	91.9615
"HT_5"	3.1475	0.933315	14.9959	71	95.0833	77.1026
"HT_4"	2.54251	0.876945	8.12645	58	98.3333	68.6118
"HT_3"	2.71245	0.894646	9.49181	66	102.1	72.2887
"HT_25"	2.55851	0.873028	7.87574	64	75.1154	72.1458
"HT_24"	2.80863	0.883548	8.58724	71	119	80.8824
"HT_23"	3.16076	0.938759	16.3289	68	76	71.6522
"HT_22"	3.04194	0.933929	15.1351	56	70.0833	60.7816
"HT_21"	2.69328	0.892009	9.26004	49	57.3333	52.7143
"HT_20"	2.62931	0.869321	7.65237	56	110	65.4426
"HT_2"	3.3878	0.949718	19.8877	91	113.321	101.791
"HT_19"	2.31174	0.796793	4.92108	56	70.0833	60.7396
"HT_18"	2.91932	0.905107	10.5382	48	52.1667	49.4865
"HT_17"	2.28993	0.73502	3.77387	77	110.062	85.8333
"HT_16"	3.24037	0.946395	18.6549	77	97.0556	83.6309
"HT_15"	2.59909	0.866938	7.51527	58	64.25	60.5828
"HT_14"	2.85367	0.90328	10.3392	50	56.125	52.2615
"HT_13"	2.90058	0.905928	10.6302	72	97	79.7049
"HT_12"	2.59388	0.858692	7.07675	63	81.2857	70.0909
"HT_11"	3.62443	0.958332	23.9991	95	107.8	100.272
"HT_10"	2.74858	0.868026	7.57728	56	80.5	61.2093
"HT_1"	2.14119	0.787353	4.70262	49	70.125	53.0345
"PCT_9"	2.94701	0.911071	11.2449	66	74.45	70.8431
"PCT_8"	3.13994	0.934954	15.3738	59	74.125	62.9195
"PCT_7"	2.55325	0.879959	8.33046	53	67	57.9412
"PCT_6"	2.55741	0.852982	6.8019	66	106.333	76.6292
"PCT_5"	3.07151	0.928783	14.0416	65	75.8889	71.2222
"PCT_4"	3.1493	0.933446	15.0253	61	69.1	64.3882
"PCT_30"	3.5433	0.956467	22.9713	81	90.3889	84.9191
"PCT_3"	3.47595	0.948725	19.5028	99	127.038	110.34
"PCT_29"	2.77358	0.887877	8.91881	61	70.3889	65.5882
"PCT_28"	3.43235	0.952479	21.0433	85	145.071	102.4
"PCT_27"	3.66189	0.951307	20.5368	102	118.056	107.238
"PCT_26"	3.21256	0.934456	15.2569	79	116.786	88.161
"PCT_25"	3.24253	0.943438	17.6796	74	83.375	79.9174
"PCT_24"	3.70471	0.95247	21.0393	100	114	104.268
"PCT_23"	3.06539	0.918161	12.2191	83	92.8462	87.8083
"PCT_22"	3.35629	0.945651	18.3996	87	107.045	94.0435
"PCT_21"	3.24509	0.924601	13.2628	76	80.05	78.7794
"PCT_20"	3.01417	0.903068	10.3166	92	140	99.2108
"PCT_2"	3.21386	0.939156	16.4354	66	78.1	70.3421
"PCT_19"	3.56137	0.944151	17.9055	118	152.722	125.168
"PCT_18"	2.22702	0.785114	4.65363	44	60.6667	47.5938
"PCT_17"	3.37804	0.935225	15.4381	100	120.571	108.589
"PCT_16"	2.80627	0.899905	9.99052	61	75.45	70.871
"PCT_15"	2.73738	0.902143	10.2189	72	88.6667	80.5484
"PCT_14"	3.33013	0.938572	16.2793	77	84.2	80.8797
"PCT_13"	2.89111	0.880426	8.363	79	83.3214	82.6424
"PCT_12"	3.31121	0.943329	17.6459	75	83	78.8571
"PCT_11"	3.09361	0.917552	12.1288	81	111.25	90.4545
"PCT_10"	2.5042	0.811591	5.30759	72	76.9706	77
"PCT_1"	2.64989	0.848383	6.59555	79	104	85.4835
