# Supplementary material for: Tongue coating microbiome data distinguish patients with pancreatic head cancer from healthy controls
Source: J Oral Microbiol. 2019 Jan 28;11(1):1563409. doi: 10.1080/20002297.2018.1563409 (PMC6352935; doi:10.1080/20002297.2018.1563409)
Supplement: Supplemental Material [file ZJOM_A_1563409_SM2802.zip › supp_Mat/Supplementary Datasets S2.xlsx]

## Sheet: Phylum between PCT and HT
Supplementary Datasets S2_a Stastical anaylsis of tongue coat microbiomes between pancreatic cancer patients and healthy controls using the nonparametric Mann-Whitney U test at the phylum level
Taxa	mean(HT)	median(HT)	mean(PCT)	median(PCT)	P(HT-PCT)	Enrich(HT-PCT)	HT_9	HT_8	HT_7	HT_6	HT_5	HT_4	HT_3	HT_25	HT_24	HT_23	HT_22	HT_21	HT_20	HT_2	HT_19	HT_18	HT_17	HT_16	HT_15	HT_14	HT_13	HT_12	HT_11	HT_10	HT_1	PCT_9	PCT_8	PCT_7	PCT_6	PCT_5	PCT_4	PCT_30	PCT_3	PCT_29	PCT_28	PCT_27	PCT_26	PCT_25	PCT_24	PCT_23	PCT_22	PCT_21	PCT_20
Bacteria;Bacteroidetes	0.408505	0.4068	0.295528	0.2844	7.16224e-05	HT	0.54	0.3392	0.4396	0.298	0.382	0.472	0.3456	0.4092	0.618	0.404	0.4292	0.2304	0.621483	0.417143	0.3244	0.4816	0.2244	0.4284	0.3864	0.3152	0.4208	0.4048	0.4068	0.58	0.294	0.3112	0.356	0.336	0.2776	0.458	0.3532	0.3936	0.2704	0.1488	0.282	0.2656	0.3208	0.1872	0.306	0.1332	0.4432	0.3912	0.1692
Bacteria;Firmicutes	0.206239	0.176	0.261965	0.2462	0.0249495	PCT	0.264	0.146	0.0664	0.3096	0.2736	0.1468	0.1124	0.1284	0.1784	0.2528	0.1428	0.424	0.299659	0.315918	0.1148	0.2812	0.1064	0.2512	0.1228	0.34	0.1532	0.1728	0.2776	0.176	0.0992	0.4948	0.2848	0.2052	0.2196	0.236	0.2804	0.3688	0.2508	0.2812	0.3924	0.2076	0.246	0.3504	0.2076	0.3816	0.2352	0.2464	0.1808
Bacteria;Fusobacteria	0.0625794	0.0636	0.129566	0.127	0.000219076	PCT	0.0444	0.0736	0.054	0.114	0.0676	0.0608	0.0424	0.0976	0.0232	0.0756	0.104	0.0152	0.0400682	0.0808163	0.0428	0.0256	0.0636	0.0356	0.0736	0.028	0.0684	0.0568	0.1216	0.0704	0.0848	0.0412	0.1972	0.0836	0.0464	0.1852	0.0692	0.0644	0.1524	0.1544	0.1504	0.172	0.2288	0.0708	0.202	0.2532	0.0532	0.112	0.1604
Bacteria;Actinobacteria	0.0100577	0.0056	0.0558457	0.037804	1.05913e-05	PCT	0.006	0.0036	0.002	0.008	0.0132	0.0012	0.0016	0.0012	0.0072	0.0036	0.004	0.004	0.013214	0.0114286	0.0004	0.0788	0.0072	0.0336	0.0032	0.0156	0.0056	0.0024	0.0128	0.0072	0.0044	0.09	0.0112	0.004	0.0056	0.0084	0.1176	0.1292	0.0824	0.1228	0.096	0.0108	0.1516	0.144	0.0416	0.0476	0.0984	0.1908	0.0596
[truncated: 12 more columns]

## Sheet: Familybetween PCT and HT
Supplementary Datasets S2_b Stastical anaylsis of tongue coat microbiomes between pancreatic cancer patients and healthy controls using the nonparametric Mann-Whitney U test at the family level
Feature	mean(HT)	median(HT)	mean(PCT)	median(PCT)	P(HT-PCT)	Enrich(HT-PCT)	HT_9	HT_8	HT_7	HT_6	HT_5	HT_4	HT_3	HT_25	HT_24	HT_23	HT_22	HT_21	HT_20	HT_2	HT_19	HT_18	HT_17	HT_16	HT_15	HT_14	HT_13	HT_12	HT_11	HT_10	HT_1	PCT_9	PCT_8	PCT_7	PCT_6	PCT_5	PCT_4	PCT_30	PCT_3	PCT_29	PCT_28	PCT_27	PCT_26	PCT_25	PCT_24	PCT_23	PCT_22	PCT_21	PCT_20
Bacteria;Actinobacteria;Actinobacteria;Actinomycetales;Actinomycetaceae	0.00384426	0.0028	0.0261384	0.0108691	9.80759e-05	PCT	0.0036	0.0012	0.0004	0.004	0.006	0.0008	0.0008	0.0008	0.0048	0.0028	0.0004	0.0016	0.0059676	0.00693878	0.0004	0.0256	0.0036	0.0028	0.0024	0.0048	0.0024	0.0008	0.0084	0.0044	0.0004	0.0508	0.0064	0.002	0.0008	0.0024	0.0604	0.0736	0.0344	0.0372	0.072	0.0072	0.074	0.038	0.0288	0.0264	0.0296	0.1368	0.0036
Bacteria;Spirochaetes;Spirochaetes;Spirochaetales;Spirochaetaceae	0.00182969	0.0012	0.00399053	0.003	0.0489387	PCT	0.0004	0.0008	0.0052	0.0052	0.0012	0.0004	0.0028	0.0012	0.0004	0.0012	0	0	0.000852515	0.0044898	0.0036	0	0.0048	0.0016	0.0016	0	0.004	0.0004	0.0036	0.0012	0.0008	0	0	0	0.0012	0.0008	0.0004	0.0004	0.0052	0.0052	0.0016	0.016	0.0036	0.0036	0.0092	0.004	0.0028	0.0012	0.0064
Bacteria;Actinobacteria;Actinobacteria;Actinomycetales;Micrococcaceae	0.00515881	0.002	0.0241787	0.0148	0.000245209	PCT	0.002	0.0024	0.0016	0.004	0.006	0.0004	0.0004	0.0004	0.0016	0.0004	0.0032	0.002	0.00170503	0.00326531	0	0.046	0.0036	0.03	0.0004	0.0092	0.0024	0.0016	0	0.0024	0.004	0.0352	0.0032	0.002	0.0048	0.0008	0.0164	0.0424	0.042	0.0764	0.0176	0.0028	0.0732	0.1004	0.006	0.0196	0.0648	0.0144	0.0556
Bacteria;Bacteroidetes;Bacteroidia;Bacteroidales;Porphyromonadaceae	0.0901884	0.0952	0.0530449	0.0418599	0.0291602	HT	0.018	0.1988	0.1696	0.1648	0.0176	0.2048	0.1028	0.2392	0.022	0.088	0.102	0.018	0.00213129	0.0289796	0.1564	0.0004	0.1136	0.0204	0.0952	0.0136	0.1208	0.1112	0.0464	0.024	0.176	0.01	0.0016	0.1676	0.1232	0.0036	0.0076	0.0656	0.0268	0.0124	0.0072	0.0524	0.022	0.0052	0.074	0.0564	0.0176	0.0084	0.0464
Bacteria;Firmicutes;Clostridia;Clostridiales;Lachnospiraceae	0.00791203	0.0052	0.0297611	0.0236	2.11958e-06	PCT	0.0048	0.0036	0.0024	0.01	0.0096	0.0024	0.0052	0.0076	0.0116	0.0152	0.0028	0.0032	0.014919	0.00408163	0.0024	0.0352	0.0036	0.0076	0.0036	0.0144	0.0064	0.0028	0.0168	0.0068	0.0008	0.0612	0.0128	0.0036	0.0048	0.0324	0.0244	0.062	0.0224	0.042	0.138	0.032	0.0356	0.0252	0.0448	0.0484	0.0208	0.0372	0.0228
Bacteria;Fusobacteria;Fusobacteria;Fusobacteriales;Leptotrichiaceae	0.0210981	0.0112	0.0562083	0.0272	0.00728504	PCT	0.0144	0.002	0.0048	0.0408	0.0416	0.002	0.0076	0.0112	0.0084	0.03	0.0712	0.0084	0.0332481	0.0502041	0.0016	0.0032	0.0212	0.0212	0.0052	0.0204	0.0112	0.0072	0.0872	0.022	0.0012	0.0272	0.1728	0.0056	0.0128	0.1808	0.0304	0.0152	0.0956	0.0168	0.1228	0.0168	0.0812	0.012	0.0508	0.0564	0.0232	0.0716	0.028
Bacteria;Firmicutes;Clostridia;Clostridiales;Clostridiales_Incertae_Sedis_XIII	0.000688653	0.0004	0.00110144	0.001	0.0217254	PCT	0	0.0012	0.0004	0	0.0012	0	0	0	0.0004	0.0012	0	0	0	0.000816327	0.002	0.0032	0.0012	0.0008	0.0004	0.0012	0.0016	0.0012	0	0.0004	0	0.0016	0.0012	0.0004	0.0004	0.0016	0.0008	0	0.0012	0.0008	0.0004	0	0.0004	0.0004	0.002	0.002	0.0016	0.002	0.004
Bacteria;Fusobacteria;Fusobacteria;Fusobacteriales;Fusobacteriaceae	0.0414813	0.0412	0.0733308	0.053	0.0308862	PCT	0.03	0.0716	0.0492	0.0732	0.026	0.0588	0.0348	0.0864	0.0148	0.0456	0.0328	0.0068	0.00682012	0.0306122	0.0412	0.0224	0.0424	0.0144	0.0684	0.0076	0.0572	0.0496	0.0344	0.0484	0.0836	0.014	0.0244	0.078	0.0336	0.0044	0.0388	0.0492	0.0568	0.1376	0.0276	0.1552	0.1476	0.0588	0.1512	0.1968	0.03	0.0404	0.1324
Bacteria;Bacteroidetes;Bacteroidia;Bacteroidales;Prevotellaceae	0.298398	0.2792	0.21867	0.2066	0.0339578	HT	0.5148	0.122	0.1656	0.1028	0.3568	0.2568	0.2168	0.156	0.59	0.304	0.3196	0.2112	0.618073	0.373469	0.1444	0.48	0.0724	0.3956	0.2644	0.3	0.2516	0.2792	0.3464	0.5356	0.0824	0.2976	0.3492	0.1524	0.138	0.454	0.3184	0.258	0.2364	0.1324	0.272	0.1448	0.2968	0.1768	0.1744	0.0504	0.4196	0.3788	0.0792
Bacteria;Firmicutes;Clostridia;Clostridiales;Peptostreptococcaceae	0.000818101	0.0008	0.0033838	0.002	0.000110679	PCT	0.0024	0.0012	0.0016	0.0012	0.0008	0.0008	0.0004	0.0008	0.0004	0.0008	0	0	0.000852515	0	0.0008	0.0016	0.0004	0.0012	0.0008	0.0004	0.002	0.0008	0	0.0012	0	0.0008	0.0004	0.0004	0.0012	0.0008	0.0016	0.0276	0.002	0.0072	0.002	0.0036	0.0008	0.0016	0.0052	0.0052	0.0028	0.0028	0.004
Bacteria;Proteobacteria;Gammaproteobacteria;Pasteurellales;Pasteurellaceae	0.0759334	0.0708	0.0371535	0.0222	0.000569039	HT	0.024	0.2168	0.1256	0.0992	0.102	0.0492	0.2136	0.046	0.036	0.106	0.0832	0.0168	0.00383632	0.044898	0.0908	0.0244	0.0656	0.0772	0.0868	0.0436	0.0988	0.0448	0.0412	0.0708	0.0872	0.0096	0.0132	0.0604	0.09	0.0032	0.0224	0.0008	0.02	0.0124	0.0048	0.07	0.0044	0.0528	0.022	0.0536	0.0356	0.0028	0.0708
Bacteria;Firmicutes;Clostridia;Clostridiales;Eubacteriaceae	0.00149271	0.0012	0.00319324	0.0018	0.00662326	PCT	0.0024	0.0012	0.0004	0	0.0028	0.0008	0.002	0.0004	0.0024	0.0012	0.002	0	0.000852515	0.00326531	0.0016	0.0068	0.0012	0.0012	0.0012	0.0008	0.0008	0.0012	0.0008	0.002	0	0.0016	0.0012	0.0016	0.0008	0.0016	0.0052	0.0028	0.0072	0.0032	0.0108	0.002	0.004	0.0076	0.0056	0.0016	0.0052	0.008	0
Bacteria;Firmicutes;Clostridia;Clostridiales;Clostridiales_Incertae_Sedis_XI	0.00137731	0.0008	0.00425333	0.0022	0.0273929	PCT	0.0004	0.0072	0.0008	0.0044	0.0012	0.0056	0.0004	0.0012	0.0004	0.0012	0.0008	0	0	0.00163265	0.0016	0	0.0004	0	0.0008	0	0.0016	0.0028	0.0004	0	0.0016	0	0	0.004	0.0012	0	0.0012	0.0304	0.0008	0.0184	0.0012	0.0048	0.0024	0	0.0052	0.004	0.0072	0.0016	0.0076
Bacteria;Proteobacteria;Epsilonproteobacteria;Campylobacterales;Campylobacteraceae	0.00902931	0.006	0.0134797	0.0108	0.00230859	PCT	0.0064	0.0036	0.0032	0.006	0.0076	0.002	0.0056	0.0024	0.002	0.02	0.0148	0.0028	0.00639386	0.00693878	0.0052	0.0336	0.006	0.0204	0.0056	0.0192	0.0024	0.0036	0.0284	0.0068	0.0048	0.01	0.0248	0.0032	0.0068	0.02	0.0216	0.0128	0.018	0.0084	0.0188	0.0336	0.0156	0.0104	0.0156	0.0036	0.012	0.0108	0.0072
Bacteria;Actinobacteria;Actinobacteria;Coriobacteriales;Coriobacteriaceae	0.000942307	0	0.00516811	0.00172166	0.00104529	PCT	0.0004	0	0	0	0.0012	0	0	0	0.0004	0	0.0004	0.0004	0.00554135	0.000816327	0	0.0068	0	0.0008	0	0.0016	0.0008	0	0.0044	0	0	0.0032	0.0012	0	0	0.0052	0.0408	0.0128	0.006	0.0092	0.0056	0.0008	0.004	0.0052	0.0064	0.0016	0.004	0.038	0.0004
Bacteria;Proteobacteria;Gammaproteobacteria;Pseudomonadales;Moraxellaceae	0.000144	0	0.00893552	0.0002	0.00564699	PCT	0	0	0.0012	0.0004	0	0	0	0	0	0	0	0	0	0	0	0	0.0004	0	0	0	0	0	0.0012	0.0004	0	0	0	0	0.0016	0	0	0	0	0.0004	0	0.0724	0	0	0.02	0	0.0008	0	0.0784
Bacteria;Firmicutes;Erysipelotrichia;Erysipelotrichales;Erysipelotrichaceae	0.00947715	0.008	0.0156166	0.0138	0.0259269	PCT	0.0128	0.0012	0.0032	0.004	0.0092	0.0032	0.0028	0.0012	0.0088	0.008	0.0184	0.0176	0.00937766	0.017551	0.0068	0.0184	0.002	0.0072	0.0168	0.0052	0.0048	0.0212	0.0252	0.0104	0.0016	0.0164	0.016	0.0056	0.0096	0.0096	0.0132	0.0064	0.0152	0.0612	0.0248	0.0256	0.0236	0.0196	0.0124	0.0044	0.0372	0.02	0.0016
[truncated: 12 more columns]

## Sheet: Genus between PCT and HT
Supplementary Datasets S2_c Stastical anaylsis of tongue coat microbiomes between pancreatic cancer patients and healthy controls using the nonparametric Mann-Whitney U test at the genus level
Feature	mean(HT)	median(HT)	mean(PCT)	median(PCT)	P(HT-PCT)	Enrich(HT-PCT)	HT_9	HT_8	HT_7	HT_6	HT_5	HT_4	HT_3	HT_25	HT_24	HT_23	HT_22	HT_21	HT_20	HT_2	HT_19	HT_18	HT_17	HT_16	HT_15	HT_14	HT_13	HT_12	HT_11	HT_10	HT_1	PCT_9	PCT_8	PCT_7	PCT_6	PCT_5	PCT_4	PCT_30	PCT_3	PCT_29	PCT_28	PCT_27	PCT_26	PCT_25	PCT_24	PCT_23	PCT_22	PCT_21	PCT_20
Bacteria;Spirochaetes;Spirochaetes;Spirochaetales;Spirochaetaceae;Treponema	0.00182969	0.0012	0.00397719	0.003	0.0489387	PCT	0.0004	0.0008	0.0052	0.0052	0.0012	0.0004	0.0028	0.0012	0.0004	0.0012	0	0	0.000852515	0.0044898	0.0036	0	0.0048	0.0016	0.0016	0	0.004	0.0004	0.0036	0.0012	0.0008	0	0	0	0.0012	0.0008	0.0004	0.0004	0.0052	0.0052	0.0016	0.0156	0.0036	0.0036	0.0092	0.004	0.0028	0.0012	0.0064
Bacteria;Firmicutes;Clostridia;Clostridiales;Clostridiales_Incertae_Sedis_XI;Parvimonas	0.00137731	0.0008	0.00425333	0.0022	0.0273929	PCT	0.0004	0.0072	0.0008	0.0044	0.0012	0.0056	0.0004	0.0012	0.0004	0.0012	0.0008	0	0	0.00163265	0.0016	0	0.0004	0	0.0008	0	0.0016	0.0028	0.0004	0	0.0016	0	0	0.004	0.0012	0	0.0012	0.0304	0.0008	0.0184	0.0012	0.0048	0.0024	0	0.0052	0.004	0.0072	0.0016	0.0076
Bacteria;Actinobacteria;Actinobacteria;Actinomycetales;Actinomycetaceae;Actinomyces	0.00384426	0.0028	0.0260851	0.0108691	9.80759e-05	PCT	0.0036	0.0012	0.0004	0.004	0.006	0.0008	0.0008	0.0008	0.0048	0.0028	0.0004	0.0016	0.0059676	0.00693878	0.0004	0.0256	0.0036	0.0028	0.0024	0.0048	0.0024	0.0008	0.0084	0.0044	0.0004	0.0508	0.0064	0.002	0.0008	0.0024	0.0604	0.0736	0.0344	0.0372	0.072	0.0072	0.074	0.038	0.0288	0.026	0.0296	0.136	0.0036
Bacteria;Actinobacteria;Actinobacteria;Actinomycetales;Micrococcaceae;Rothia	0.00515881	0.002	0.0241787	0.0148	0.000245209	PCT	0.002	0.0024	0.0016	0.004	0.006	0.0004	0.0004	0.0004	0.0016	0.0004	0.0032	0.002	0.00170503	0.00326531	0	0.046	0.0036	0.03	0.0004	0.0092	0.0024	0.0016	0	0.0024	0.004	0.0352	0.0032	0.002	0.0048	0.0008	0.0164	0.0424	0.042	0.0764	0.0176	0.0028	0.0732	0.1004	0.006	0.0196	0.0648	0.0144	0.0556
Bacteria;Firmicutes;Negativicutes;Selenomonadales;Veillonellaceae;Selenomonas	0.000755265	0	0.000947689	0.000402429	0.0453268	PCT	0	0	0	0	0.002	0	0	0	0	0.0004	0	0.004	0	0.00408163	0	0	0.0004	0.0036	0	0.0004	0.0008	0	0.0024	0.0008	0	0	0.0016	0	0.0004	0.0016	0	0.0008	0.0016	0.0004	0.0016	0.0048	0.0016	0.0004	0.0012	0.0016	0.0004	0	0.0012
Bacteria;Firmicutes;Clostridia;Clostridiales;Lachnospiraceae;Oribacterium	0.00183371	0.0016	0.0065569	0.00563644	6.45902e-07	PCT	0.0008	0.002	0.0012	0.0028	0.0028	0	0.0016	0.0004	0.0012	0.0032	0.0012	0.0004	0.00341006	0.00163265	0.002	0.0064	0.002	0.0016	0.0008	0.0036	0.0008	0.0008	0.0032	0.002	0	0.0172	0.0036	0.0024	0.0012	0.0108	0.0104	0.0156	0.0048	0.0112	0.0092	0.0076	0.0048	0.0112	0.0072	0.0036	0.0024	0.0072	0.004
Bacteria;Proteobacteria;Gammaproteobacteria;Pasteurellales;Pasteurellaceae;Haemophilus	0.073692	0.0696	0.0338563	0.0202	0.000329349	HT	0.0228	0.2084	0.1176	0.0976	0.0984	0.0492	0.2124	0.0452	0.0332	0.104	0.0828	0.0164	0.00341006	0.0444898	0.0896	0.0216	0.0628	0.0728	0.0856	0.0436	0.0988	0.0436	0.0332	0.0696	0.0852	0.0088	0.0132	0.0584	0.0888	0.0028	0.0208	0.0008	0.0196	0.0108	0.0036	0.034	0.0036	0.0524	0.0192	0.0516	0.0348	0.0028	0.0656
Bacteria;Firmicutes;Clostridia;Clostridiales;Lachnospiraceae;Catonella	0.000192	0	0.00107105	0.0008	0.000348918	PCT	0	0	0.0004	0.0004	0.0004	0	0.0004	0.0004	0	0	0	0	0	0	0.0004	0	0.0004	0.0008	0	0	0.0004	0	0	0.0004	0.0004	0.0004	0.0004	0	0.0008	0	0.0012	0	0.0008	0.0032	0	0.0032	0.0008	0.002	0.0012	0	0.0008	0.0008	0.0044
Bacteria;Firmicutes;Clostridia;Clostridiales;Eubacteriaceae;Eubacterium	0.00149271	0.0012	0.00319324	0.0018	0.00662326	PCT	0.0024	0.0012	0.0004	0	0.0028	0.0008	0.002	0.0004	0.0024	0.0012	0.002	0	0.000852515	0.00326531	0.0016	0.0068	0.0012	0.0012	0.0012	0.0008	0.0008	0.0012	0.0008	0.002	0	0.0016	0.0012	0.0016	0.0008	0.0016	0.0052	0.0028	0.0072	0.0032	0.0108	0.002	0.004	0.0076	0.0056	0.0016	0.0052	0.008	0
Bacteria;Bacteroidetes;Bacteroidia;Bacteroidales;Prevotellaceae;Paraprevotella	0.00263154	0.0016	0.000514777	0	0.00350489	HT	0.0004	0	0.0004	0	0.0048	0	0	0	0.0068	0.0004	0.0036	0.0016	0.00213129	0.00285714	0	0.0132	0	0.0132	0.0004	0.0024	0.0016	0.0016	0.0088	0.0016	0	0	0.0012	0	0.0004	0	0	0	0.0016	0.0016	0.0004	0	0	0.0024	0.0012	0	0	0.0004	0
Bacteria;Firmicutes;Clostridia;Clostridiales;Peptostreptococcaceae;Peptostreptococcus	0.000544	0.0004	0.0019151	0.0012	6.99744e-05	PCT	0.0024	0.0008	0.0008	0.0004	0.0004	0.0004	0.0004	0	0.0004	0	0	0	0	0	0.0008	0.0016	0.0004	0.0012	0.0008	0.0004	0.0008	0.0004	0	0.0012	0	0.0008	0.0004	0.0004	0.0008	0.0008	0.0012	0.018	0.0016	0.002	0.002	0.002	0.0004	0.0008	0.0032	0.0028	0.0024	0.0028	0.0028
Bacteria;Proteobacteria;Epsilonproteobacteria;Campylobacterales;Campylobacteraceae;Campylobacter	0.00902931	0.006	0.0134797	0.0108	0.00230859	PCT	0.0064	0.0036	0.0032	0.006	0.0076	0.002	0.0056	0.0024	0.002	0.02	0.0148	0.0028	0.00639386	0.00693878	0.0052	0.0336	0.006	0.0204	0.0056	0.0192	0.0024	0.0036	0.0284	0.0068	0.0048	0.01	0.0248	0.0032	0.0068	0.02	0.0216	0.0128	0.018	0.0084	0.0188	0.0336	0.0156	0.0104	0.0156	0.0036	0.012	0.0108	0.0072
Bacteria;Bacteroidetes;Bacteroidia;Bacteroidales;Porphyromonadaceae;Porphyromonas	0.0817704	0.0868	0.0449195	0.027	0.0199904	HT	0.0164	0.1756	0.1652	0.1536	0.0164	0.1868	0.098	0.2116	0.016	0.076	0.0976	0.0172	0.00170503	0.0277551	0.1424	0.0004	0.1048	0.0196	0.0868	0.0132	0.1168	0.1016	0.0324	0.0224	0.144	0.0088	0.0016	0.1528	0.1148	0.0032	0.0076	0.0184	0.0216	0.0116	0.0056	0.0308	0.0044	0.0044	0.0432	0.0468	0.0164	0.0076	0.0448
Bacteria;Bacteroidetes;Bacteroidia;Bacteroidales;Porphyromonadaceae;Tannerella	0.00096105	0.0004	0.00238934	0.0008	0.0291216	PCT	0.0008	0	0.0004	0.0012	0	0	0	0.0012	0.0028	0.004	0.0008	0	0.000426257	0	0.0004	0	0.0004	0	0	0	0	0.0008	0.01	0.0004	0.0004	0.0008	0	0.0012	0	0.0004	0	0.0076	0.004	0	0.0004	0.0028	0.0168	0.0008	0.0132	0.0064	0.0008	0.0008	0.0012
Bacteria;Firmicutes;Clostridia;Clostridiales;Peptostreptococcaceae;Filifactor	8.10503e-05	0	0.00068	0.0002	0.00252098	PCT	0	0.0004	0	0	0	0	0	0.0008	0	0	0	0	0.000426257	0	0	0	0	0	0	0	0.0004	0	0	0	0	0	0	0	0	0	0	0.0024	0.0004	0.0012	0	0.0004	0.0004	0.0008	0.0016	0.002	0.0004	0	0.0008
Bacteria;Fusobacteria;Fusobacteria;Fusobacteriales;Fusobacteriaceae;Fusobacterium	0.0414813	0.0412	0.0733308	0.053	0.0308862	PCT	0.03	0.0716	0.0492	0.0732	0.026	0.0588	0.0348	0.0864	0.0148	0.0456	0.0328	0.0068	0.00682012	0.0306122	0.0412	0.0224	0.0424	0.0144	0.0684	0.0076	0.0572	0.0496	0.0344	0.0484	0.0836	0.014	0.0244	0.078	0.0336	0.0044	0.0388	0.0492	0.0568	0.1376	0.0276	0.1552	0.1476	0.0588	0.1512	0.1968	0.03	0.0404	0.1324
Bacteria;Actinobacteria;Actinobacteria;Coriobacteriales;Coriobacteriaceae;Atopobium	0.000942307	0	0.00511478	0.0014	0.00120595	PCT	0.0004	0	0	0	0.0012	0	0	0	0.0004	0	0.0004	0.0004	0.00554135	0.000816327	0	0.0068	0	0.0008	0	0.0016	0.0008	0	0.0044	0	0	0.0032	0.0012	0	0	0.0052	0.0408	0.0128	0.006	0.0092	0.0052	0.0008	0.004	0.0048	0.0064	0.0012	0.004	0.038	0.0004
Bacteria;Firmicutes;Erysipelotrichia;Erysipelotrichales;Erysipelotrichaceae;Solobacterium	0.00941177	0.008	0.0154033	0.0138	0.0308627	PCT	0.0124	0.0012	0.0032	0.004	0.0092	0.0032	0.0028	0.0012	0.0084	0.008	0.0184	0.0176	0.00895141	0.0171429	0.0068	0.0184	0.002	0.0072	0.0168	0.0052	0.0048	0.0212	0.0252	0.0104	0.0016	0.0164	0.016	0.0056	0.0096	0.0096	0.0132	0.0064	0.0148	0.0612	0.024	0.0256	0.0236	0.0196	0.0104	0.0036	0.0372	0.02	0.0012
Bacteria;Fusobacteria;Fusobacteria;Fusobacteriales;Leptotrichiaceae;Leptotrichia	0.020921	0.0112	0.0557754	0.027	0.00781304	PCT	0.014	0.002	0.0048	0.0404	0.0412	0.0016	0.0068	0.0112	0.0084	0.03	0.0712	0.0084	0.0328218	0.0502041	0.0012	0.0032	0.0212	0.0212	0.0052	0.0196	0.0112	0.0072	0.0868	0.022	0.0012	0.0272	0.172	0.0056	0.0128	0.18	0.0304	0.0152	0.0928	0.0168	0.1224	0.0168	0.0812	0.012	0.0508	0.0564	0.0232	0.0712	0.028
[truncated: 12 more columns]

## Sheet: Genus between PCT and LCT
Supplementary Datasets S2_d Stastical anaylsis of tongue coat microbiomes between pancreatic cancer patients and liver cancer patients using the nonparametric Mann-Whitney U test at the genus level
Feature	mean(LCT)	median(LCT)	mean(PCT)	median(PCT)	P(LCT-PCT)	Enrich(LCT-PCT)	LCT_9	LCT_8	LCT_7	LCT_6	LCT_5	LCT_4	LCT_35	LCT_34	LCT_33	LCT_32	LCT_31	LCT_30	LCT_3	LCT_29	LCT_28	LCT_27	LCT_26	LCT_25	LCT_24	LCT_23	LCT_22	LCT_21	LCT_20	LCT_2	LCT_19	LCT_18	LCT_17	LCT_16	LCT_15	LCT_14	LCT_13	LCT_12	LCT_11	LCT_10	LCT_1	PCT_9	PCT_8	PCT_7	PCT_6	PCT_5	PCT_4	PCT_30	PCT_3
Bacteria;Actinobacteria;Actinobacteria;Actinomycetales;Micrococcaceae;Rothia	0.0120923	0.0044		0.0148	0.0104317	PCT	0.0016	0.0008	0.0044	0.0028	0.0024	0.0084	0.0064	0.0052	0.0012	0.0284	0.0076	0.0116	0.0164	0.0148	0.008	0.0024	0.0112	0.1656	0.0156	0.0004	0.0132	0.0004	0.0012	0.0048	0.0604	0	0.0008	0.00203169	0.0036	0.0044	0.006	0.0024	0.006	0	0.0028	0.0352	0.0032	0.002	0.0048	0.0008	0.0164	0.0424	0.042
Bacteria;Firmicutes;Bacilli;Lactobacillales;Streptococcaceae;Streptococcus	0.0550919	0.0436	0.0815488	0.0654	0.00564958	PCT	0.0684	0.0428	0.0772	0.0396	0.0896	0.0556	0.074	0.0848	0.0068	0.034	0.0432	0.118	0.0792	0.0588	0.0576	0.026	0.03	0.0368	0.0476	0.016	0.0676	0.0696	0.0436	0.132	0.002	0.0168	0.038	0.0138155	0.0316	0.1808	0.0248	0.0176	0.0996	0.03	0.0744	0.2664	0.0464	0.1064	0.0804	0.0584	0.0608	0.064	0.0772
Bacteria;SR1;SR1_genera_incertae_sedis;SR1_genera_incertae_sedis;SR1_genera_incertae_sedis;SR1_genera_incertae_sedis	0.0103897	0.004	0.00273333	0.0008	0.0198226	LCT	0.0552	0.0088	0.018	0.0072	0	0.0032	0	0.01	0.0044	0.0248	0.0056	0.0008	0	0.0084	0.0004	0.0016	0.006	0	0	0.0112	0	0.004	0.0436	0.016	0	0.0124	0.0072	0.00243803	0.0996	0.0008	0.0004	0.0004	0	0.0096	0.0016	0	0.0012	0.0004	0.0008	0.0004	0	0.0016	0.0008
[truncated: 22 more columns]

## Sheet: Classbetween PCT and HT
Supplementary Datasets S2_e Stastical anaylsis of tongue coat microbiomes between pancreatic cancer patients and healthy controls using the nonparametric Mann-Whitney U test at the class level
Feature	mean(HT)	median(HT)	mean(PCT)	median(PCT)	P(HT-PCT)	Enrich(HT-PCT)	HT_9	HT_8	HT_7	HT_6	HT_5	HT_4	HT_3	HT_25	HT_24	HT_23	HT_22	HT_21	HT_20	HT_2	HT_19	HT_18	HT_17	HT_16	HT_15	HT_14	HT_13	HT_12	HT_11	HT_10	HT_1	PCT_9	PCT_8	PCT_7	PCT_6	PCT_5	PCT_4	PCT_30	PCT_3	PCT_29	PCT_28	PCT_27	PCT_26	PCT_25	PCT_24	PCT_23	PCT_22	PCT_21	PCT_20
Bacteria;Bacteroidetes;Bacteroidia	0.391709	0.3928	0.274971	0.2722	6.62675e-05	HT	0.5336	0.3268	0.34	0.2676	0.3748	0.464	0.3224	0.402	0.6132	0.3928	0.4228	0.2292	0.620205	0.406531	0.306	0.4808	0.188	0.4172	0.3648	0.3144	0.3732	0.3936	0.394	0.5596	0.2852	0.308	0.3508	0.3228	0.2612	0.458	0.3264	0.3368	0.264	0.1452	0.2796	0.2056	0.3192	0.182	0.2712	0.1072	0.4392	0.388	0.1288
Bacteria;Actinobacteria;Actinobacteria	0.0100577	0.0056	0.0558457	0.037804	1.05913e-05	PCT	0.006	0.0036	0.002	0.008	0.0132	0.0012	0.0016	0.0012	0.0072	0.0036	0.004	0.004	0.013214	0.0114286	0.0004	0.0788	0.0072	0.0336	0.0032	0.0156	0.0056	0.0024	0.0128	0.0072	0.0044	0.09	0.0112	0.004	0.0056	0.0084	0.1176	0.1292	0.0824	0.1228	0.096	0.0108	0.1516	0.144	0.0416	0.0476	0.0984	0.1908	0.0596
Bacteria;Fusobacteria;Fusobacteria	0.0625794	0.0636	0.129566	0.127	0.000219076	PCT	0.0444	0.0736	0.054	0.114	0.0676	0.0608	0.0424	0.0976	0.0232	0.0756	0.104	0.0152	0.0400682	0.0808163	0.0428	0.0256	0.0636	0.0356	0.0736	0.028	0.0684	0.0568	0.1216	0.0704	0.0848	0.0412	0.1972	0.0836	0.0464	0.1852	0.0692	0.0644	0.1524	0.1544	0.1504	0.172	0.2288	0.0708	0.202	0.2532	0.0532	0.112	0.1604
Bacteria;Proteobacteria;Gammaproteobacteria	0.0763824	0.0712	0.0463639	0.0308	0.00679551	HT	0.024	0.2172	0.1272	0.1004	0.1028	0.0492	0.2148	0.046	0.0364	0.106	0.0832	0.0172	0.00383632	0.0461224	0.0908	0.0244	0.066	0.0772	0.0868	0.0444	0.0988	0.0452	0.0432	0.0712	0.0872	0.0096	0.0132	0.0604	0.0928	0.0032	0.0224	0.0016	0.02	0.0128	0.0052	0.1424	0.0044	0.0528	0.042	0.054	0.0364	0.0028	0.1496
Bacteria;Proteobacteria;Epsilonproteobacteria	0.00902931	0.006	0.013533	0.0108	0.00224862	PCT	0.0064	0.0036	0.0032	0.006	0.0076	0.002	0.0056	0.0024	0.002	0.02	0.0148	0.0028	0.00639386	0.00693878	0.0052	0.0336	0.006	0.0204	0.0056	0.0192	0.0024	0.0036	0.0284	0.0068	0.0048	0.01	0.0248	0.0032	0.0068	0.02	0.0216	0.014	0.018	0.0084	0.0188	0.034	0.0156	0.0104	0.0156	0.0036	0.012	0.0108	0.0072
Bacteria;Firmicutes;Erysipelotrichia	0.00947715	0.008	0.0156166	0.0138	0.0259269	PCT	0.0128	0.0012	0.0032	0.004	0.0092	0.0032	0.0028	0.0012	0.0088	0.008	0.0184	0.0176	0.00937766	0.017551	0.0068	0.0184	0.002	0.0072	0.0168	0.0052	0.0048	0.0212	0.0252	0.0104	0.0016	0.0164	0.016	0.0056	0.0096	0.0096	0.0132	0.0064	0.0152	0.0612	0.0248	0.0256	0.0236	0.0196	0.0124	0.0044	0.0372	0.02	0.0016
Bacteria;Firmicutes;Clostridia	0.0159114	0.0136	0.0498892	0.046	3.05725e-06	PCT	0.0136	0.0152	0.008	0.0212	0.0176	0.0112	0.0104	0.0108	0.0188	0.0252	0.0108	0.004	0.0247229	0.0130612	0.01	0.0516	0.0084	0.0164	0.014	0.0176	0.014	0.01	0.0368	0.0112	0.0032	0.0668	0.0176	0.012	0.0116	0.0532	0.0344	0.124	0.038	0.0748	0.1808	0.0976	0.0464	0.0412	0.0824	0.066	0.0468	0.0632	0.0392
Bacteria;Proteobacteria;Deltaproteobacteria	0	0	8e-05	0	0.0315212	PCT	0	0	0	0	0	0	0	0	0	0	0	0	0	0	0	0	0	0	0	0	0	0	0	0	0	0	0	0.0004	0	0	0	0	0.0004	0	0	0	0	0	0	0	0	0	0.0004
[truncated: 12 more columns]

## Sheet: Orderbetween PCT and HT
Supplementary Datasets S2_f Stastical anaylsis of tongue coat microbiomes between pancreatic cancer patients and healthy controls using the nonparametric Mann-Whitney U test at the order level
Feature	mean(HT)	median(HT)	mean(PCT)	median(PCT)	P(HT-PCT)	Enrich(HT-PCT)	HT_9	HT_8	HT_7	HT_6	HT_5	HT_4	HT_3	HT_25	HT_24	HT_23	HT_22	HT_21	HT_20	HT_2	HT_19	HT_18	HT_17	HT_16	HT_15	HT_14	HT_13	HT_12	HT_11	HT_10	HT_1	PCT_9	PCT_8	PCT_7	PCT_6	PCT_5	PCT_4	PCT_30	PCT_3	PCT_29	PCT_28	PCT_27	PCT_26	PCT_25	PCT_24	PCT_23	PCT_22	PCT_21	PCT_20
Bacteria;Proteobacteria;Gammaproteobacteria;Pseudomonadales	0.000240327	0	0.00901552	0.0004	0.0169667	PCT	0	0	0.0016	0.0004	0.0004	0	0.0004	0	0	0	0	0	0	0.000408163	0	0	0.0004	0	0	0	0	0.0004	0.0016	0.0004	0	0	0	0	0.002	0	0	0	0	0.0004	0.0004	0.0724	0	0	0.02	0.0004	0.0008	0	0.0784
Bacteria;Firmicutes;Erysipelotrichia;Erysipelotrichales	0.00947715	0.008	0.0156166	0.0138	0.0259269	PCT	0.0128	0.0012	0.0032	0.004	0.0092	0.0032	0.0028	0.0012	0.0088	0.008	0.0184	0.0176	0.00937766	0.017551	0.0068	0.0184	0.002	0.0072	0.0168	0.0052	0.0048	0.0212	0.0252	0.0104	0.0016	0.0164	0.016	0.0056	0.0096	0.0096	0.0132	0.0064	0.0152	0.0612	0.0248	0.0256	0.0236	0.0196	0.0124	0.0044	0.0372	0.02	0.0016
Bacteria;Actinobacteria;Actinobacteria;Actinomycetales	0.00909907	0.0048	0.0506376	0.034604	1.53616e-05	PCT	0.0056	0.0036	0.002	0.008	0.012	0.0012	0.0016	0.0012	0.0068	0.0036	0.0036	0.0036	0.00767263	0.0102041	0.0004	0.072	0.0072	0.0328	0.0032	0.014	0.0048	0.0024	0.0084	0.0072	0.0044	0.0864	0.01	0.004	0.0056	0.0032	0.0768	0.1164	0.0764	0.1136	0.0904	0.01	0.1472	0.1388	0.0352	0.046	0.0944	0.1524	0.0592
Bacteria;Actinobacteria;Actinobacteria;Coriobacteriales	0.000942307	0	0.00516811	0.00172166	0.00104529	PCT	0.0004	0	0	0	0.0012	0	0	0	0.0004	0	0.0004	0.0004	0.00554135	0.000816327	0	0.0068	0	0.0008	0	0.0016	0.0008	0	0.0044	0	0	0.0032	0.0012	0	0	0.0052	0.0408	0.0128	0.006	0.0092	0.0056	0.0008	0.004	0.0052	0.0064	0.0016	0.004	0.038	0.0004
Bacteria;Fusobacteria;Fusobacteria;Fusobacteriales	0.0625794	0.0636	0.129566	0.127	0.000219076	PCT	0.0444	0.0736	0.054	0.114	0.0676	0.0608	0.0424	0.0976	0.0232	0.0756	0.104	0.0152	0.0400682	0.0808163	0.0428	0.0256	0.0636	0.0356	0.0736	0.028	0.0684	0.0568	0.1216	0.0704	0.0848	0.0412	0.1972	0.0836	0.0464	0.1852	0.0692	0.0644	0.1524	0.1544	0.1504	0.172	0.2288	0.0708	0.202	0.2532	0.0532	0.112	0.1604
Bacteria;Bacteroidetes;Bacteroidia;Bacteroidales	0.391709	0.3928	0.274971	0.2722	6.62675e-05	HT	0.5336	0.3268	0.34	0.2676	0.3748	0.464	0.3224	0.402	0.6132	0.3928	0.4228	0.2292	0.620205	0.406531	0.306	0.4808	0.188	0.4172	0.3648	0.3144	0.3732	0.3936	0.394	0.5596	0.2852	0.308	0.3508	0.3228	0.2612	0.458	0.3264	0.3368	0.264	0.1452	0.2796	0.2056	0.3192	0.182	0.2712	0.1072	0.4392	0.388	0.1288
Bacteria;Proteobacteria;Gammaproteobacteria;Pasteurellales	0.0759334	0.0708	0.0371535	0.0222	0.000569039	HT	0.024	0.2168	0.1256	0.0992	0.102	0.0492	0.2136	0.046	0.036	0.106	0.0832	0.0168	0.00383632	0.044898	0.0908	0.0244	0.0656	0.0772	0.0868	0.0436	0.0988	0.0448	0.0412	0.0708	0.0872	0.0096	0.0132	0.0604	0.09	0.0032	0.0224	0.0008	0.02	0.0124	0.0048	0.07	0.0044	0.0528	0.022	0.0536	0.0356	0.0028	0.0708
Bacteria;Proteobacteria;Epsilonproteobacteria;Campylobacterales	0.00902931	0.006	0.013533	0.0108	0.00224862	PCT	0.0064	0.0036	0.0032	0.006	0.0076	0.002	0.0056	0.0024	0.002	0.02	0.0148	0.0028	0.00639386	0.00693878	0.0052	0.0336	0.006	0.0204	0.0056	0.0192	0.0024	0.0036	0.0284	0.0068	0.0048	0.01	0.0248	0.0032	0.0068	0.02	0.0216	0.014	0.018	0.0084	0.0188	0.034	0.0156	0.0104	0.0156	0.0036	0.012	0.0108	0.0072
Bacteria;Firmicutes;Clostridia;Clostridiales	0.0156874	0.0130612	0.0491006	0.045	3.1793e-06	PCT	0.0132	0.0152	0.0076	0.0208	0.0176	0.0112	0.0104	0.0108	0.0188	0.0248	0.0108	0.004	0.0247229	0.0130612	0.01	0.0516	0.0084	0.016	0.0128	0.0176	0.014	0.01	0.0344	0.0112	0.0032	0.0668	0.0176	0.0116	0.0116	0.0528	0.0344	0.124	0.0376	0.0748	0.18	0.0864	0.046	0.0408	0.0804	0.0656	0.0452	0.0628	0.0392
[truncated: 12 more columns]
